# Supplementary material for: Population-level body condition correlates with productivity in an arctic wader, the dunlin Calidris alpina, during post-breeding migration
Source: PLoS One. 2017 Nov 1;12(11):e0187370. doi: 10.1371/journal.pone.0187370 (PMC5665542; doi:10.1371/journal.pone.0187370)
Supplement: S1 File — (TXT) [file pone.0187370.s003.txt]

NROB	ID	year	sex	age	sexage	ad male	ad female	juv male	juv female	imm male	imm female	bill	bmass	MS	AB_bin
3452104	d00001	y2000	M	ad	Mad	1	0	0	0	0	0	32.8	40	0	NIE
3458382	d00002	y2000	M	ad	Mad	1	0	0	0	0	0	31.9	47	0	NIE
3460633	d00003	y2000	M	imm	Mimm	0	0	0	0	1	0	31.9	41	14	NIE
80449047	d00004	y2000	M	ad	Mad	1	0	0	0	0	0	30.9	46	0	NIE
81525488	d00005	y2000	M	ad	Mad	1	0	0	0	0	0	32	43	0	NIE
816juv574	d00006	y2000	F	imm	Fimm	0	0	0	0	0	1	35.6	47	4	NIE
81633816	d00007	y2000	F	ad	Fad	0	1	0	0	0	0	33.4	51	0	NIE
35V43684	d00008	y2000	M	ad	Mad	1	0	0	0	0	0	29.3	42	50	NIE
CS 02034	d00009	y2000	M	ad	Mad	1	0	0	0	0	0	33	49	0	NIE
CS 05419	d00010	y2000	F	ad	Fad	0	1	0	0	0	0	34.8	44	0	NIE
JN 57421	d00011	y2000	M	ad	Mad	1	0	0	0	0	0	29.9	41	0	NIE
JN 72080	d00012	y2000	F	ad	Fad	0	1	0	0	0	0	36.1	37	0	NIE
JN 79718	d00013	y2000	M	ad	Mad	1	0	0	0	0	0	30	39	34	NIE
JN 85157	d00014	y2000	F	ad	Fad	0	1	0	0	0	0	35.5	44	0	NIE
JN 85184	d00015	y2000	M	ad	Mad	1	0	0	0	0	0	31.4	42	0	NIE
JN 85488	d00016	y2000	M	juv	Mjuv	0	0	1	0	0	0	32	44	NA	NIE
JN 92999	d00017	y2000	M	ad	Mad	1	0	0	0	0	0	32.9	42	0	NIE
JN 93279	d00018	y2000	M	ad	Mad	1	0	0	0	0	0	29.5	47	0	NIE
JN 94312	d00019	y2000	F	ad	Fad	0	1	0	0	0	0	37.7	41	0	NIE
JN 94313	d00020	y2000	M	ad	Mad	1	0	0	0	0	0	30.3	41	0	NIE
JN 94314	d00021	y2000	F	ad	Fad	0	1	0	0	0	0	38.8	34	0	NIE
JN 94315	d00022	y2000	F	ad	Fad	0	1	0	0	0	0	36.2	36	0	NIE
JN 94316	d00023	y2000	F	ad	Fad	0	1	0	0	0	0	33.2	42	0	NIE
JN 94320	d00024	y2000	F	ad	Fad	0	1	0	0	0	0	38.9	40	0	NIE
JN 943imm	d00025	y2000	M	ad	Mad	1	0	0	0	0	0	30	35	0	NIE
JN 94323	d00026	y2000	M	ad	Mad	1	0	0	0	0	0	31.4	38	0	NIE
JN 94325	d00027	y2000	F	imm	Fimm	0	0	0	0	0	1	35.4	38	19	NIE
JN 94327	d00028	y2000	F	ad	Fad	0	1	0	0	0	0	34.9	41	0	NIE
JN 94338	d00029	y2000	F	imm	Fimm	0	0	0	0	0	1	34.7	37	0	NIE
JN 94339	d00030	y2000	F	ad	Fad	0	1	0	0	0	0	36.9	36	0	NIE
JN 94342	d00031	y2000	M	ad	Mad	1	0	0	0	0	0	27.9	26	0	NIE
JN 94343	d00032	y2000	F	ad	Fad	0	1	0	0	0	0	33.8	22	0	NIE
JN 94348	d00033	y2000	M	ad	Mad	1	0	0	0	0	0	33.4	31	0	NIE
JN 94349	d00034	y2000	M	ad	Mad	1	0	0	0	0	0	28.6	32	0	NIE
JN 94350	d00035	y2000	F	ad	Fad	0	1	0	0	0	0	35.8	48	0	NIE
JN 94351	d00036	y2000	M	imm	Mimm	0	0	0	0	1	0	30	32	1	NIE
JN 94352	d00037	y2000	M	ad	Mad	1	0	0	0	0	0	28.5	34	0	NIE
JN 94353	d00038	y2000	F	ad	Fad	0	1	0	0	0	0	34.1	32	0	NIE
JN 94354	d00039	y2000	M	ad	Mad	1	0	0	0	0	0	30.1	36	0	NIE
JN 94355	d00040	y2000	M	ad	Mad	1	0	0	0	0	0	32.5	30	0	NIE
JN 94356	d00041	y2000	M	imm	Mimm	0	0	0	0	1	0	32.1	27	0	NIE
JN 94357	d00042	y2000	M	ad	Mad	1	0	0	0	0	0	29.9	29	0	NIE
JN 94358	d00043	y2000	M	ad	Mad	1	0	0	0	0	0	28	33	1	NIE
JN 94361	d00044	y2000	M	imm	Mimm	0	0	0	0	1	0	30.5	42	18	NIE
JN 94362	d00045	y2000	F	ad	Fad	0	1	0	0	0	0	34.4	45	0	NIE
JN 94363	d00046	y2000	F	imm	Fimm	0	0	0	0	0	1	35.8	36	0	NIE
JN 94364	d00047	y2000	F	ad	Fad	0	1	0	0	0	0	34.8	27	0	NIE
JN 94365	d00048	y2000	M	ad	Mad	1	0	0	0	0	0	27.9	33	0	NIE
JN 94366	d00049	y2000	M	imm	Mimm	0	0	0	0	1	0	30.1	34	0	NIE
JN 94367	d00050	y2000	F	ad	Fad	0	1	0	0	0	0	33.7	26	0	NIE
JN 94368	d00051	y2000	F	ad	Fad	0	1	0	0	0	0	32.9	42	0	NIE
JN 94369	d00052	y2000	F	imm	Fimm	0	0	0	0	0	1	33.8	38	0	NIE
JN 94371	d00053	y2000	F	ad	Fad	0	1	0	0	0	0	33.7	33	0	NIE
JN 94373	d00054	y2000	M	imm	Mimm	0	0	0	0	1	0	33.8	34	0	NIE
JN 94374	d00055	y2000	M	ad	Mad	1	0	0	0	0	0	30	35	0	NIE
JN 94376	d00056	y2000	M	imm	Mimm	0	0	0	0	1	0	31.2	24	0	NIE
JN 94378	d00057	y2000	F	ad	Fad	0	1	0	0	0	0	35.3	25	0	NIE
JN 94382	d00058	y2000	F	ad	Fad	0	1	0	0	0	0	33.9	39	0	NIE
JN 94383	d00059	y2000	M	ad	Mad	1	0	0	0	0	0	30.8	39	4	NIE
JN 94384	d00060	y2000	M	ad	Mad	1	0	0	0	0	0	33	36	0	NIE
JN 94388	d00061	y2000	M	ad	Mad	1	0	0	0	0	0	29.4	37	0	NIE
JN 94389	d00062	y2000	F	ad	Fad	0	1	0	0	0	0	37.9	28	0	NIE
JN 94390	d00063	y2000	F	imm	Fimm	0	0	0	0	0	1	34.4	35	0	NIE
JN 94399	d00064	y2000	M	ad	Mad	1	0	0	0	0	0	29.5	26	0	NIE
JN 94402	d00065	y2000	M	imm	Mimm	0	0	0	0	1	0	31.8	31	0	NIE
JN 94403	d00066	y2000	F	ad	Fad	0	1	0	0	0	0	34.4	33	7	NIE
JN 94406	d00067	y2000	F	imm	Fimm	0	0	0	0	0	1	36	33	1	NIE
JN 94417	d00068	y2000	M	imm	Mimm	0	0	0	0	1	0	27.5	39	8	NIE
JN 94418	d00069	y2000	F	imm	Fimm	0	0	0	0	0	1	35.3	41	0	NIE
JN 94420	d00070	y2000	M	ad	Mad	1	0	0	0	0	0	30	37	0	NIE
JN 94425	d00071	y2000	F	ad	Fad	0	1	0	0	0	0	34.2	41	0	NIE
JN 94429	d00072	y2000	M	ad	Mad	1	0	0	0	0	0	32.7	44	0	NIE
JN 94434	d00073	y2000	F	ad	Fad	0	1	0	0	0	0	36.8	47	0	NIE
JN 94435	d00074	y2000	M	ad	Mad	1	0	0	0	0	0	32.5	45	0	NIE
JN 94439	d00075	y2000	F	ad	Fad	0	1	0	0	0	0	35.2	45	0	NIE
JN 94440	d00076	y2000	F	ad	Fad	0	1	0	0	0	0	37.3	49	0	NIE
JN 94443	d00077	y2000	F	ad	Fad	0	1	0	0	0	0	36.7	43	0	NIE
JN 94446	d00078	y2000	M	imm	Mimm	0	0	0	0	1	0	33.2	43	0	NIE
JN 94449	d00079	y2000	F	imm	Fimm	0	0	0	0	0	1	33.9	46	0	NIE
JN 94451	d00080	y2000	F	imm	Fimm	0	0	0	0	0	1	35.2	43	0	NIE
JN 94452	d00081	y2000	M	ad	Mad	1	0	0	0	0	0	33.2	47	0	NIE
JN 94453	d00082	y2000	M	ad	Mad	1	0	0	0	0	0	29.3	42	0	NIE
JN 94455	d00083	y2000	F	imm	Fimm	0	0	0	0	0	1	38.1	41	0	NIE
JN 94457	d00084	y2000	F	imm	Fimm	0	0	0	0	0	1	33	42	0	NIE
JN 94458	d00085	y2000	M	ad	Mad	1	0	0	0	0	0	31.6	45	0	NIE
JN 94462	d00086	y2000	F	imm	Fimm	0	0	0	0	0	1	37.2	44	0	NIE
JN 94463	d00087	y2000	M	imm	Mimm	0	0	0	0	1	0	29	44	1	NIE
JN 94464	d00088	y2000	M	ad	Mad	1	0	0	0	0	0	29.6	42	0	NIE
JN 94466	d00089	y2000	M	imm	Mimm	0	0	0	0	1	0	32.2	40	2	NIE
JN 94467	d00090	y2000	M	ad	Mad	1	0	0	0	0	0	29.5	41	0	NIE
JN 94468	d00091	y2000	F	imm	Fimm	0	0	0	0	0	1	39.6	37	4	TAK
JN 94470	d00092	y2000	M	ad	Mad	1	0	0	0	0	0	30.2	50	0	NIE
JN 94471	d00093	y2000	M	ad	Mad	1	0	0	0	0	0	30.9	41	0	NIE
JN 94472	d00094	y2000	F	imm	Fimm	0	0	0	0	0	1	35.6	41	0	NIE
JN 94473	d00095	y2000	F	ad	Fad	0	1	0	0	0	0	33.5	44	0	NIE
JN 94474	d00096	y2000	M	imm	Mimm	0	0	0	0	1	0	30.5	43	0	NIE
JN 94478	d00097	y2000	M	imm	Mimm	0	0	0	0	1	0	29	39	14	NIE
JN 94479	d00098	y2000	M	ad	Mad	1	0	0	0	0	0	32.2	42	0	NIE
JN 94480	d00099	y2000	M	ad	Mad	1	0	0	0	0	0	30.1	52	0	NIE
JN 94481	d00100	y2000	F	imm	Fimm	0	0	0	0	0	1	35.7	40	0	NIE
JN 94487	d00101	y2000	M	ad	Mad	1	0	0	0	0	0	32.3	42	0	NIE
JN 94489	d00102	y2000	F	imm	Fimm	0	0	0	0	0	1	35.7	48	0	NIE
JN 94495	d00103	y2000	M	ad	Mad	1	0	0	0	0	0	32.6	41	0	NIE
JN 94497	d00104	y2000	F	ad	Fad	0	1	0	0	0	0	36.5	48	0	NIE
JN 94501	d00105	y2000	M	ad	Mad	1	0	0	0	0	0	29.6	42	0	NIE
JN 94503	d00106	y2000	F	ad	Fad	0	1	0	0	0	0	35.2	48	0	NIE
JN 94505	d00107	y2000	F	ad	Fad	0	1	0	0	0	0	34.5	51	0	NIE
JN 94508	d00108	y2000	M	ad	Mad	1	0	0	0	0	0	33	38	0	NIE
JN 94510	d00109	y2000	F	ad	Fad	0	1	0	0	0	0	35.3	48	0	NIE
JN 94513	d00110	y2000	F	imm	Fimm	0	0	0	0	0	1	35.6	44	2	NIE
JN 94515	d00111	y2000	M	ad	Mad	1	0	0	0	0	0	30.7	35	0	NIE
JN 94516	d00112	y2000	M	imm	Mimm	0	0	0	0	1	0	32.2	40	0	NIE
JN 94517	d00113	y2000	M	ad	Mad	1	0	0	0	0	0	31.7	41	0	NIE
JN 945imm	d00114	y2000	F	ad	Fad	0	1	0	0	0	0	33.7	47	0	NIE
JN 94525	d00115	y2000	M	ad	Mad	1	0	0	0	0	0	29.5	46	0	NIE
JN 94527	d00116	y2000	F	imm	Fimm	0	0	0	0	0	1	34.7	42	0	NIE
JN 94529	d00117	y2000	F	imm	Fimm	0	0	0	0	0	1	35.6	47	17	TAK
JN 94532	d00118	y2000	F	ad	Fad	0	1	0	0	0	0	35.9	42	0	NIE
JN 94533	d00119	y2000	F	ad	Fad	0	1	0	0	0	0	35.9	51	0	NIE
JN 94536	d00120	y2000	M	imm	Mimm	0	0	0	0	1	0	34.1	42	0	NIE
JN 94537	d00121	y2000	M	ad	Mad	1	0	0	0	0	0	31.1	51	0	NIE
JN 94538	d00122	y2000	F	ad	Fad	0	1	0	0	0	0	34.4	40	0	NIE
JN 94539	d00123	y2000	M	imm	Mimm	0	0	0	0	1	0	29.8	49	19	NIE
JN 94540	d00124	y2000	M	imm	Mimm	0	0	0	0	1	0	30.6	37	10	NIE
JN 94541	d00125	y2000	F	ad	Fad	0	1	0	0	0	0	36.5	50	0	NIE
JN 94542	d00126	y2000	F	imm	Fimm	0	0	0	0	0	1	35.2	42	0	NIE
JN 94544	d00127	y2000	F	imm	Fimm	0	0	0	0	0	1	34.9	42	0	NIE
JN 94553	d00128	y2000	M	ad	Mad	1	0	0	0	0	0	31.2	40	0	NIE
JN 94554	d00129	y2000	M	ad	Mad	1	0	0	0	0	0	32.2	42	0	NIE
JN 94555	d00130	y2000	M	ad	Mad	1	0	0	0	0	0	29.7	45	0	NIE
JN 94556	d00131	y2000	M	ad	Mad	1	0	0	0	0	0	31.5	37	0	NIE
JN 94558	d00132	y2000	F	imm	Fimm	0	0	0	0	0	1	36	46	0	NIE
JN 94561	d00133	y2000	M	ad	Mad	1	0	0	0	0	0	28.8	36	0	NIE
JN 94562	d00134	y2000	M	ad	Mad	1	0	0	0	0	0	30.6	40	0	NIE
JN 94564	d00135	y2000	F	ad	Fad	0	1	0	0	0	0	35.4	46	0	NIE
JN 94565	d00136	y2000	F	ad	Fad	0	1	0	0	0	0	36.4	43	0	NIE
JN 94566	d00137	y2000	F	ad	Fad	0	1	0	0	0	0	38.5	47	0	NIE
JN 94569	d00138	y2000	F	imm	Fimm	0	0	0	0	0	1	35.7	43	0	NIE
JN 94570	d00139	y2000	F	ad	Fad	0	1	0	0	0	0	35.4	41	0	NIE
JN 94571	d00140	y2000	M	imm	Mimm	0	0	0	0	1	0	33.3	46	0	NIE
JN 94572	d00141	y2000	M	imm	Mimm	0	0	0	0	1	0	31.7	37	0	NIE
JN 94573	d00142	y2000	M	ad	Mad	1	0	0	0	0	0	32.3	45	0	NIE
JN 94574	d00143	y2000	M	ad	Mad	1	0	0	0	0	0	29.6	38	0	NIE
JN 94575	d00144	y2000	F	imm	Fimm	0	0	0	0	0	1	36.1	42	8	NIE
JN 94576	d00145	y2000	F	imm	Fimm	0	0	0	0	0	1	34.8	48	0	NIE
JN 94577	d00146	y2000	F	ad	Fad	0	1	0	0	0	0	33.3	43	0	NIE
JN 94579	d00147	y2000	M	ad	Mad	1	0	0	0	0	0	29.6	40	1	NIE
JN 94580	d00148	y2000	M	ad	Mad	1	0	0	0	0	0	28.7	44	0	NIE
JN 94586	d00149	y2000	M	ad	Mad	1	0	0	0	0	0	33.6	45	0	NIE
JN 94598	d00150	y2000	M	ad	Mad	1	0	0	0	0	0	31.7	45	0	NIE
JN 94599	d00151	y2000	F	ad	Fad	0	1	0	0	0	0	35.4	40	14	NIE
JN 94603	d00152	y2000	F	imm	Fimm	0	0	0	0	0	1	35.7	40	0	NIE
JN 94607	d00153	y2000	M	ad	Mad	1	0	0	0	0	0	30.7	43	0	NIE
JN 94608	d00154	y2000	M	imm	Mimm	0	0	0	0	1	0	29	46	0	NIE
JN 946juv	d00155	y2000	M	ad	Mad	1	0	0	0	0	0	33.6	47	0	NIE
JN 94613	d00156	y2000	F	imm	Fimm	0	0	0	0	0	1	37.5	45	3	NIE
JN 94614	d00157	y2000	F	imm	Fimm	0	0	0	0	0	1	35.1	43	0	NIE
JN 94616	d00158	y2000	F	ad	Fad	0	1	0	0	0	0	36.3	52	0	NIE
JN 94617	d00159	y2000	F	ad	Fad	0	1	0	0	0	0	35.5	43	0	NIE
JN 94619	d00160	y2000	F	imm	Fimm	0	0	0	0	0	1	35.2	43	0	NIE
JN 94623	d00161	y2000	F	ad	Fad	0	1	0	0	0	0	36.2	49	0	NIE
JN 94625	d00162	y2000	M	ad	Mad	1	0	0	0	0	0	30.7	40	0	NIE
JN 94627	d00163	y2000	F	ad	Fad	0	1	0	0	0	0	36.5	52	0	NIE
JN 94630	d00164	y2000	F	ad	Fad	0	1	0	0	0	0	36.1	48	0	NIE
JN 94631	d00165	y2000	M	imm	Mimm	0	0	0	0	1	0	32.4	39	0	NIE
JN 94635	d00166	y2000	M	imm	Mimm	0	0	0	0	1	0	33.2	53	0	NIE
JN 94638	d00167	y2000	M	ad	Mad	1	0	0	0	0	0	30.7	40	14	NIE
JN 94642	d00168	y2000	F	imm	Fimm	0	0	0	0	0	1	36.2	54	3	NIE
JN 94643	d00169	y2000	M	ad	Mad	1	0	0	0	0	0	30.7	40	19	TAK
JN 94645	d00170	y2000	M	ad	Mad	1	0	0	0	0	0	31.9	43	4	NIE
JN 94649	d00171	y2000	M	ad	Mad	1	0	0	0	0	0	33	39	0	NIE
JN 94650	d00172	y2000	F	ad	Fad	0	1	0	0	0	0	34.9	45	1	NIE
JN 94651	d00173	y2000	M	ad	Mad	1	0	0	0	0	0	33	42	19	NIE
JN 94652	d00174	y2000	F	imm	Fimm	0	0	0	0	0	1	34.4	48	3	NIE
JN 94653	d00175	y2000	F	ad	Fad	0	1	0	0	0	0	36.1	45	0	NIE
JN 94655	d00176	y2000	M	imm	Mimm	0	0	0	0	1	0	32.2	42	1	NIE
JN 94657	d00177	y2000	F	ad	Fad	0	1	0	0	0	0	35.1	56	0	NIE
JN 94658	d00178	y2000	M	ad	Mad	1	0	0	0	0	0	33.9	41	0	NIE
JN 94659	d00179	y2000	F	ad	Fad	0	1	0	0	0	0	34.8	40	0	TAK
JN 94660	d00180	y2000	F	ad	Fad	0	1	0	0	0	0	37	54	0	NIE
JN 94663	d00181	y2000	M	ad	Mad	1	0	0	0	0	0	34	42	0	NIE
JN 94665	d00182	y2000	F	ad	Fad	0	1	0	0	0	0	35.1	55	0	NIE
JN 94676	d00183	y2000	F	ad	Fad	0	1	0	0	0	0	35.3	47	0	NIE
JN 94683	d00184	y2000	M	ad	Mad	1	0	0	0	0	0	29.9	38	0	NIE
JN 94685	d00185	y2000	F	imm	Fimm	0	0	0	0	0	1	35	49	0	NIE
JN 94693	d00186	y2000	M	ad	Mad	1	0	0	0	0	0	30.4	43	0	NIE
JN 94694	d00187	y2000	M	ad	Mad	1	0	0	0	0	0	32.1	39	0	NIE
JN 94695	d00188	y2000	M	ad	Mad	1	0	0	0	0	0	33.1	45	0	NIE
JN 94699	d00189	y2000	M	ad	Mad	1	0	0	0	0	0	34.3	43	0	NIE
JN 94700	d00190	y2000	M	ad	Mad	1	0	0	0	0	0	30.9	49	24	NIE
JN 94701	d00191	y2000	M	ad	Mad	1	0	0	0	0	0	32.8	35	0	NIE
JN 94702	d00192	y2000	F	ad	Fad	0	1	0	0	0	0	34.8	54	0	NIE
JN 94705	d00193	y2000	F	ad	Fad	0	1	0	0	0	0	35.1	49	0	NIE
JN 94706	d00194	y2000	M	ad	Mad	1	0	0	0	0	0	29	37	0	NIE
JN 94707	d00195	y2000	F	imm	Fimm	0	0	0	0	0	1	36.2	44	14	NIE
JN 94708	d00196	y2000	M	imm	Mimm	0	0	0	0	1	0	32.1	39	18	NIE
JN 94715	d00197	y2000	F	ad	Fad	0	1	0	0	0	0	32.9	51	0	NIE
JN 94723	d00198	y2000	M	ad	Mad	1	0	0	0	0	0	28	38	0	NIE
JN 94724	d00199	y2000	F	ad	Fad	0	1	0	0	0	0	38	43	0	NIE
JN 94726	d00200	y2000	M	imm	Mimm	0	0	0	0	1	0	30.8	38	1	NIE
JN 94729	d00201	y2000	F	imm	Fimm	0	0	0	0	0	1	36.6	40	6	NIE
JN 94730	d00202	y2000	F	imm	Fimm	0	0	0	0	0	1	36.3	45	0	NIE
JN 94731	d00203	y2000	M	ad	Mad	1	0	0	0	0	0	27.2	44	3	NIE
JN 94735	d00204	y2000	F	imm	Fimm	0	0	0	0	0	1	36.7	40	0	NIE
JN 94738	d00205	y2000	M	imm	Mimm	0	0	0	0	1	0	31	41	0	NIE
JN 94739	d00206	y2000	M	imm	Mimm	0	0	0	0	1	0	30.8	40	10	TAK
JN 94741	d00207	y2000	M	ad	Mad	1	0	0	0	0	0	30.2	35	12	TAK
JN 94746	d00208	y2000	M	imm	Mimm	0	0	0	0	1	0	29.6	38	14	NIE
JN 94748	d00209	y2000	F	ad	Fad	0	1	0	0	0	0	34.4	42	0	NIE
JN 94749	d00210	y2000	M	imm	Mimm	0	0	0	0	1	0	31.8	39	9	NIE
JN 94760	d00211	y2000	M	ad	Mad	1	0	0	0	0	0	31.5	43	0	NIE
JN 94762	d00212	y2000	M	ad	Mad	1	0	0	0	0	0	29.3	43	0	NIE
JN 94763	d00213	y2000	M	imm	Mimm	0	0	0	0	1	0	31	41	0	NIE
JN 94764	d00214	y2000	F	imm	Fimm	0	0	0	0	0	1	35.3	42	13	TAK
JN 94765	d00215	y2000	M	ad	Mad	1	0	0	0	0	0	33.4	44	0	NIE
JN 94766	d00216	y2000	F	imm	Fimm	0	0	0	0	0	1	35.9	44	0	NIE
JN 94767	d00217	y2000	M	imm	Mimm	0	0	0	0	1	0	31.3	42	8	NIE
JN 94768	d00218	y2000	F	ad	Fad	0	1	0	0	0	0	34.7	50	0	NIE
JN 94769	d00219	y2000	F	imm	Fimm	0	0	0	0	0	1	36.6	48	6	NIE
JN 94770	d00220	y2000	F	imm	Fimm	0	0	0	0	0	1	36.1	41	24	NIE
JN 94773	d00221	y2000	M	ad	Mad	1	0	0	0	0	0	33.3	46	0	NIE
JN 94775	d00222	y2000	F	imm	Fimm	0	0	0	0	0	1	35.6	44	5	NIE
JN 94778	d00223	y2000	M	ad	Mad	1	0	0	0	0	0	30.8	42	0	NIE
JN 94779	d00224	y2000	M	ad	Mad	1	0	0	0	0	0	30.5	43	0	NIE
JN 94780	d00225	y2000	F	ad	Fad	0	1	0	0	0	0	35	47	0	NIE
JN 94781	d00226	y2000	F	ad	Fad	0	1	0	0	0	0	34.7	52	0	NIE
JN 94788	d00227	y2000	F	ad	Fad	0	1	0	0	0	0	36	56	0	NIE
JN 94790	d00228	y2000	F	ad	Fad	0	1	0	0	0	0	34.6	55	0	NIE
JN 94794	d00229	y2000	M	ad	Mad	1	0	0	0	0	0	29	46	0	NIE
JN 94795	d00230	y2000	M	ad	Mad	1	0	0	0	0	0	31.1	50	0	NIE
JN 94796	d00231	y2000	M	imm	Mimm	0	0	0	0	1	0	29.9	44	0	NIE
JN 94798	d00232	y2000	F	imm	Fimm	0	0	0	0	0	1	33.7	45	0	NIE
JN 94800	d00233	y2000	M	ad	Mad	1	0	0	0	0	0	30.2	45	0	NIE
JN 94804	d00234	y2000	M	ad	Mad	1	0	0	0	0	0	30.2	46	0	NIE
JN 94808	d00235	y2000	M	imm	Mimm	0	0	0	0	1	0	31.8	41	0	NIE
JN 948juv	d00236	y2000	M	ad	Mad	1	0	0	0	0	0	29.7	43	0	NIE
JN 94812	d00237	y2000	M	ad	Mad	1	0	0	0	0	0	32.7	40	0	NIE
JN 94813	d00238	y2000	F	imm	Fimm	0	0	0	0	0	1	39.5	48	0	NIE
JN 94814	d00239	y2000	M	imm	Mimm	0	0	0	0	1	0	32.3	46	11	NIE
JN 94815	d00240	y2000	F	imm	Fimm	0	0	0	0	0	1	37.3	42	15	NIE
JN 94820	d00241	y2000	F	ad	Fad	0	1	0	0	0	0	35.8	48	0	NIE
JN 94823	d00242	y2000	F	ad	Fad	0	1	0	0	0	0	35.5	40	15	NIE
JN 94824	d00243	y2000	M	ad	Mad	1	0	0	0	0	0	28.9	47	0	NIE
JN 94825	d00244	y2000	F	ad	Fad	0	1	0	0	0	0	34.3	43	0	NIE
JN 94826	d00245	y2000	M	imm	Mimm	0	0	0	0	1	0	29.3	40	8	NIE
JN 94827	d00246	y2000	M	ad	Mad	1	0	0	0	0	0	29.9	39	0	NIE
JN 94831	d00247	y2000	M	ad	Mad	1	0	0	0	0	0	30.9	42	0	NIE
JN 94833	d00248	y2000	F	imm	Fimm	0	0	0	0	0	1	35.8	43	0	NIE
JN 94838	d00249	y2000	M	ad	Mad	1	0	0	0	0	0	32	44	0	NIE
JN 94842	d00250	y2000	F	imm	Fimm	0	0	0	0	0	1	35.2	43	19	NIE
JN 94843	d00251	y2000	M	imm	Mimm	0	0	0	0	1	0	30.1	42	9	NIE
JN 94845	d00252	y2000	M	ad	Mad	1	0	0	0	0	0	31	42	0	NIE
JN 94846	d00253	y2000	F	ad	Fad	0	1	0	0	0	0	35	48	15	NIE
JN 94847	d00254	y2000	M	imm	Mimm	0	0	0	0	1	0	29.8	38	19	TAK
JN 94848	d00255	y2000	M	ad	Mad	1	0	0	0	0	0	29.9	42	0	NIE
JN 94850	d00256	y2000	F	ad	Fad	0	1	0	0	0	0	35.2	46	0	NIE
JN 94854	d00257	y2000	F	ad	Fad	0	1	0	0	0	0	36.1	51	0	NIE
JN 94856	d00258	y2000	M	ad	Mad	1	0	0	0	0	0	32.9	46	14	NIE
JN 94860	d00259	y2000	F	ad	Fad	0	1	0	0	0	0	36.3	47	0	NIE
JN 94864	d00260	y2000	M	imm	Mimm	0	0	0	0	1	0	33.9	48	8	NIE
JN 94866	d00261	y2000	M	ad	Mad	1	0	0	0	0	0	31.7	45	0	NIE
JN 94868	d00262	y2000	M	ad	Mad	1	0	0	0	0	0	32.3	37	0	NIE
JN 94869	d00263	y2000	F	ad	Fad	0	1	0	0	0	0	36.7	44	0	NIE
JN 94870	d00264	y2000	F	ad	Fad	0	1	0	0	0	0	35.2	42	0	NIE
JN 94871	d00265	y2000	M	ad	Mad	1	0	0	0	0	0	26.7	39	0	NIE
JN 94873	d00266	y2000	M	imm	Mimm	0	0	0	0	1	0	33.5	43	9	NIE
JN 94875	d00267	y2000	M	ad	Mad	1	0	0	0	0	0	30.4	43	0	NIE
JN 94876	d00268	y2000	M	imm	Mimm	0	0	0	0	1	0	30.8	43	10	NIE
JN 94877	d00269	y2000	M	imm	Mimm	0	0	0	0	1	0	30.1	41	0	NIE
JN 94878	d00270	y2000	F	imm	Fimm	0	0	0	0	0	1	34.3	38	2	NIE
JN 94882	d00271	y2000	M	ad	Mad	1	0	0	0	0	0	29.4	39	25	NIE
JN 94883	d00272	y2000	M	imm	Mimm	0	0	0	0	1	0	32.4	44	0	NIE
JN 94885	d00273	y2000	M	ad	Mad	1	0	0	0	0	0	28.6	41	0	NIE
JN 94888	d00274	y2000	M	ad	Mad	1	0	0	0	0	0	29.6	39	0	NIE
JN 94889	d00275	y2000	M	ad	Mad	1	0	0	0	0	0	31.7	39	0	NIE
JN 94890	d00276	y2000	M	imm	Mimm	0	0	0	0	1	0	30.5	35	20	NIE
JN 94891	d00277	y2000	F	imm	Fimm	0	0	0	0	0	1	35.2	44	0	NIE
JN 94894	d00278	y2000	F	imm	Fimm	0	0	0	0	0	1	35.7	53	0	NIE
JN 94898	d00279	y2000	M	ad	Mad	1	0	0	0	0	0	33.8	42	14	NIE
JN 94899	d00280	y2000	M	ad	Mad	1	0	0	0	0	0	32.7	40	0	NIE
JN 94900	d00281	y2000	F	ad	Fad	0	1	0	0	0	0	35.3	48	0	NIE
JN 94909	d00282	y2000	M	imm	Mimm	0	0	0	0	1	0	30.2	40	8	TAK
JN 94912	d00283	y2000	M	imm	Mimm	0	0	0	0	1	0	31.7	41	20	TAK
JN 94913	d00284	y2000	F	imm	Fimm	0	0	0	0	0	1	36.4	39	0	NIE
JN 94914	d00285	y2000	M	imm	Mimm	0	0	0	0	1	0	31.1	41	10	NIE
JN 94915	d00286	y2000	M	imm	Mimm	0	0	0	0	1	0	32	40	15	TAK
JN 94917	d00287	y2000	M	imm	Mimm	0	0	0	0	1	0	32.8	40	0	NIE
JN 94926	d00288	y2000	M	imm	Mimm	0	0	0	0	1	0	32.3	41	0	NIE
JN 94927	d00289	y2000	M	ad	Mad	1	0	0	0	0	0	29	37	0	NIE
JN 94943	d00290	y2000	M	imm	Mimm	0	0	0	0	1	0	30.8	36	20	TAK
JN 94944	d00291	y2000	F	imm	Fimm	0	0	0	0	0	1	36.9	44	18	NIE
JN 94946	d00292	y2000	F	ad	Fad	0	1	0	0	0	0	35.3	40	0	NIE
JN 94947	d00293	y2000	F	imm	Fimm	0	0	0	0	0	1	34.1	41	0	NIE
JN 94948	d00294	y2000	F	imm	Fimm	0	0	0	0	0	1	37.9	50	0	NIE
JN 94950	d00295	y2000	F	ad	Fad	0	1	0	0	0	0	35.3	50	15	NIE
JN 94953	d00296	y2000	M	imm	Mimm	0	0	0	0	1	0	30.8	41	0	NIE
JN 94957	d00297	y2000	F	imm	Fimm	0	0	0	0	0	1	35.6	47	0	NIE
JN 94958	d00298	y2000	M	imm	Mimm	0	0	0	0	1	0	33.8	39	9	NIE
JN 94959	d00299	y2000	M	ad	Mad	1	0	0	0	0	0	29.1	41	1	NIE
JN 94962	d00300	y2000	F	imm	Fimm	0	0	0	0	0	1	36.5	42	14	NIE
JN 94963	d00301	y2000	F	ad	Fad	0	1	0	0	0	0	36.5	40	0	NIE
JN 94968	d00302	y2000	F	ad	Fad	0	1	0	0	0	0	37.8	41	0	NIE
JN 94970	d00303	y2000	F	ad	Fad	0	1	0	0	0	0	33.9	51	5	NIE
JN 94972	d00304	y2000	M	ad	Mad	1	0	0	0	0	0	32.7	43	0	NIE
JN 94973	d00305	y2000	F	ad	Fad	0	1	0	0	0	0	35.2	44	0	NIE
JN 94974	d00306	y2000	F	imm	Fimm	0	0	0	0	0	1	36	44	14	NIE
JN 94975	d00307	y2000	F	imm	Fimm	0	0	0	0	0	1	35.3	49	27	NIE
JN 94976	d00308	y2000	F	ad	Fad	0	1	0	0	0	0	37	39	0	NIE
JN 94978	d00309	y2000	M	ad	Mad	1	0	0	0	0	0	30.4	40	0	NIE
JN 94981	d00310	y2000	M	ad	Mad	1	0	0	0	0	0	27.9	40	0	NIE
JN 94982	d00311	y2000	M	ad	Mad	1	0	0	0	0	0	31.9	39	8	NIE
JN 94983	d00312	y2000	M	ad	Mad	1	0	0	0	0	0	30	40	0	NIE
JN 94985	d00313	y2000	M	ad	Mad	1	0	0	0	0	0	28.6	46	0	NIE
JN 94987	d00314	y2000	F	imm	Fimm	0	0	0	0	0	1	36.1	44	14	NIE
JN 94991	d00315	y2000	F	ad	Fad	0	1	0	0	0	0	35.9	51	0	NIE
JN 94992	d00316	y2000	M	imm	Mimm	0	0	0	0	1	0	32.5	40	14	NIE
JN 94993	d00317	y2000	M	ad	Mad	1	0	0	0	0	0	32.9	45	0	NIE
JN 94994	d00318	y2000	F	imm	Fimm	0	0	0	0	0	1	33.9	47	0	NIE
JN 94995	d00319	y2000	F	imm	Fimm	0	0	0	0	0	1	35.5	40	17	NIE
JN 94997	d00320	y2000	F	ad	Fad	0	1	0	0	0	0	35.8	41	0	NIE
JN 95000	d00321	y2000	M	imm	Mimm	0	0	0	0	1	0	32.7	44	14	NIE
JN 95001	d00322	y2000	M	imm	Mimm	0	0	0	0	1	0	29.9	37	0	NIE
JN 95008	d00323	y2000	F	imm	Fimm	0	0	0	0	0	1	35.7	48	0	NIE
JN 95009	d00324	y2000	M	imm	Mimm	0	0	0	0	1	0	30.3	42	19	TAK
JN 95010	d00325	y2000	M	ad	Mad	1	0	0	0	0	0	31	41	24	NIE
JN 95012	d00326	y2000	M	ad	Mad	1	0	0	0	0	0	31.5	41	0	NIE
JN 95013	d00327	y2000	F	imm	Fimm	0	0	0	0	0	1	36.9	46	0	NIE
JN 95016	d00328	y2000	M	imm	Mimm	0	0	0	0	1	0	30.3	42	5	TAK
JN 95017	d00329	y2000	F	imm	Fimm	0	0	0	0	0	1	38.4	51	11	NIE
JN 95018	d00330	y2000	M	imm	Mimm	0	0	0	0	1	0	30.7	40	14	TAK
JN 95020	d00331	y2000	M	imm	Mimm	0	0	0	0	1	0	31.5	38	15	NIE
JN 950imm	d00332	y2000	M	imm	Mimm	0	0	0	0	1	0	32.9	49	0	NIE
JN 95023	d00333	y2000	M	ad	Mad	1	0	0	0	0	0	31.1	44	0	NIE
JN 95024	d00334	y2000	M	ad	Mad	1	0	0	0	0	0	30.1	40	0	NIE
JN 95031	d00335	y2000	M	imm	Mimm	0	0	0	0	1	0	33.2	51	14	TAK
JN 95036	d00336	y2000	F	ad	Fad	0	1	0	0	0	0	36.3	47	0	NIE
JN 95039	d00337	y2000	M	imm	Mimm	0	0	0	0	1	0	31.9	41	22	NIE
JN 95040	d00338	y2000	F	ad	Fad	0	1	0	0	0	0	34.8	46	0	NIE
JN 95041	d00339	y2000	M	ad	Mad	1	0	0	0	0	0	28.4	39	0	NIE
JN 95042	d00340	y2000	M	ad	Mad	1	0	0	0	0	0	30.5	38	0	NIE
JN 95047	d00341	y2000	M	ad	Mad	1	0	0	0	0	0	34.5	43	11	NIE
JN 95048	d00342	y2000	M	ad	Mad	1	0	0	0	0	0	31.3	39	0	NIE
JN 95049	d00343	y2000	M	imm	Mimm	0	0	0	0	1	0	31.7	38	17	NIE
JN 95050	d00344	y2000	F	ad	Fad	0	1	0	0	0	0	38	53	0	NIE
JN 95052	d00345	y2000	F	imm	Fimm	0	0	0	0	0	1	36.6	45	0	NIE
JN 95054	d00346	y2000	M	ad	Mad	1	0	0	0	0	0	30.7	40	2	TAK
JN 95055	d00347	y2000	M	imm	Mimm	0	0	0	0	1	0	30.6	43	8	TAK
JN 95056	d00348	y2000	M	ad	Mad	1	0	0	0	0	0	34	43	0	NIE
JN 95059	d00349	y2000	M	imm	Mimm	0	0	0	0	1	0	31	42	14	NIE
JN 95060	d00350	y2000	F	ad	Fad	0	1	0	0	0	0	36.6	47	0	NIE
JN 95061	d00351	y2000	M	ad	Mad	1	0	0	0	0	0	31.3	36	14	NIE
JN 95063	d00352	y2000	F	imm	Fimm	0	0	0	0	0	1	35.8	47	6	NIE
JN 95064	d00353	y2000	F	ad	Fad	0	1	0	0	0	0	36.8	41	0	NIE
JN 95065	d00354	y2000	M	ad	Mad	1	0	0	0	0	0	31.4	42	0	NIE
JN 95067	d00355	y2000	M	imm	Mimm	0	0	0	0	1	0	32.3	39	0	NIE
JN 95069	d00356	y2000	M	imm	Mimm	0	0	0	0	1	0	31	40	14	TAK
JN 95070	d00357	y2000	M	imm	Mimm	0	0	0	0	1	0	29.9	45	10	NIE
JN 95073	d00358	y2000	F	imm	Fimm	0	0	0	0	0	1	35.8	45	7	NIE
JN 95074	d00359	y2000	M	imm	Mimm	0	0	0	0	1	0	34.6	45	1	NIE
JN 95077	d00360	y2000	M	ad	Mad	1	0	0	0	0	0	32.6	48	0	NIE
JN 95081	d00361	y2000	F	ad	Fad	0	1	0	0	0	0	34.7	49	0	NIE
JN 95084	d00362	y2000	F	ad	Fad	0	1	0	0	0	0	34	44	8	NIE
JN 95090	d00363	y2000	M	ad	Mad	1	0	0	0	0	0	31.4	42	0	NIE
JN 95092	d00364	y2000	M	imm	Mimm	0	0	0	0	1	0	33.1	41	9	NIE
JN 95094	d00365	y2000	F	imm	Fimm	0	0	0	0	0	1	35.4	45	0	NIE
JN 95097	d00366	y2000	F	ad	Fad	0	1	0	0	0	0	36.2	48	12	NIE
JN 95098	d00367	y2000	F	ad	Fad	0	1	0	0	0	0	35.6	44	9	NIE
JN 95101	d00368	y2000	F	imm	Fimm	0	0	0	0	0	1	36.2	43	12	NIE
JN 95102	d00369	y2000	M	imm	Mimm	0	0	0	0	1	0	31	47	0	NIE
JN 95105	d00370	y2000	M	ad	Mad	1	0	0	0	0	0	30.8	42	14	NIE
JN 95106	d00371	y2000	F	ad	Fad	0	1	0	0	0	0	35.9	47	25	NIE
JN 95107	d00372	y2000	M	imm	Mimm	0	0	0	0	1	0	32.5	38	19	TAK
JN 95juv1	d00373	y2000	F	ad	Fad	0	1	0	0	0	0	36.6	42	0	NIE
JN 95juv2	d00374	y2000	M	ad	Mad	1	0	0	0	0	0	30.5	40	0	NIE
JN 95juv3	d00375	y2000	M	ad	Mad	1	0	0	0	0	0	30.4	39	14	NIE
JN 95juv5	d00376	y2000	F	ad	Fad	0	1	0	0	0	0	35.4	44	0	NIE
JN 95juv6	d00377	y2000	M	imm	Mimm	0	0	0	0	1	0	32.1	41	0	NIE
JN 95juv7	d00378	y2000	M	ad	Mad	1	0	0	0	0	0	32.5	42	0	NIE
JN 95juv8	d00379	y2000	M	imm	Mimm	0	0	0	0	1	0	30.2	40	9	NIE
JN 95juv9	d00380	y2000	M	ad	Mad	1	0	0	0	0	0	30.4	40	0	NIE
JN 95120	d00381	y2000	M	ad	Mad	1	0	0	0	0	0	30.1	40	0	NIE
JN 95121	d00382	y2000	F	imm	Fimm	0	0	0	0	0	1	38.5	42	16	NIE
JN 95125	d00383	y2000	M	ad	Mad	1	0	0	0	0	0	30.5	41	0	NIE
JN 95126	d00384	y2000	M	imm	Mimm	0	0	0	0	1	0	32.2	39	27	TAK
JN 95128	d00385	y2000	F	imm	Fimm	0	0	0	0	0	1	35.5	43	24	TAK
JN 95131	d00386	y2000	M	imm	Mimm	0	0	0	0	1	0	32.5	46	0	NIE
JN 95132	d00387	y2000	F	ad	Fad	0	1	0	0	0	0	36.4	51	0	NIE
JN 95133	d00388	y2000	M	ad	Mad	1	0	0	0	0	0	29.6	40	0	NIE
JN 95134	d00389	y2000	M	ad	Mad	1	0	0	0	0	0	32.9	43	0	NIE
JN 95135	d00390	y2000	M	ad	Mad	1	0	0	0	0	0	29.8	37	0	TAK
JN 95136	d00391	y2000	M	imm	Mimm	0	0	0	0	1	0	30.8	41	9	TAK
JN 95137	d00392	y2000	F	imm	Fimm	0	0	0	0	0	1	35.8	49	9	NIE
JN 95138	d00393	y2000	M	ad	Mad	1	0	0	0	0	0	30	37	0	NIE
JN 95139	d00394	y2000	F	ad	Fad	0	1	0	0	0	0	36	50	0	NIE
JN 95141	d00395	y2000	M	imm	Mimm	0	0	0	0	1	0	29	42	9	TAK
JN 95144	d00396	y2000	F	imm	Fimm	0	0	0	0	0	1	35.6	44	0	NIE
JN 95145	d00397	y2000	F	ad	Fad	0	1	0	0	0	0	35.7	42	0	NIE
JN 95147	d00398	y2000	M	imm	Mimm	0	0	0	0	1	0	31.4	41	14	NIE
JN 95149	d00399	y2000	M	imm	Mimm	0	0	0	0	1	0	30.5	40	5	NIE
JN 95150	d00400	y2000	M	imm	Mimm	0	0	0	0	1	0	30.7	45	0	NIE
JN 95154	d00401	y2000	F	imm	Fimm	0	0	0	0	0	1	34.6	43	9	NIE
JN 95158	d00402	y2000	F	ad	Fad	0	1	0	0	0	0	35.3	45	0	NIE
JN 95162	d00403	y2000	M	imm	Mimm	0	0	0	0	1	0	30.6	40	25	NIE
JN 95164	d00404	y2000	F	imm	Fimm	0	0	0	0	0	1	35.8	46	14	NIE
JN 95165	d00405	y2000	M	ad	Mad	1	0	0	0	0	0	33.4	39	0	NIE
JN 95166	d00406	y2000	M	ad	Mad	1	0	0	0	0	0	29.9	39	0	NIE
JN 95168	d00407	y2000	M	imm	Mimm	0	0	0	0	1	0	32.2	37	0	NIE
JN 95169	d00408	y2000	M	imm	Mimm	0	0	0	0	1	0	29.9	41	4	NIE
JN 95170	d00409	y2000	F	imm	Fimm	0	0	0	0	0	1	35.1	48	12	NIE
JN 95171	d00410	y2000	M	imm	Mimm	0	0	0	0	1	0	28.9	38	0	NIE
JN 95172	d00411	y2000	M	ad	Mad	1	0	0	0	0	0	32.1	42	16	NIE
JN 95173	d00412	y2000	F	imm	Fimm	0	0	0	0	0	1	34.6	46	0	NIE
JN 95175	d00413	y2000	M	ad	Mad	1	0	0	0	0	0	32.3	45	4	TAK
JN 95177	d00414	y2000	F	ad	Fad	0	1	0	0	0	0	36.7	45	0	NIE
JN 95181	d00415	y2000	M	imm	Mimm	0	0	0	0	1	0	30.5	39	24	TAK
JN 95183	d00416	y2000	F	ad	Fad	0	1	0	0	0	0	34.7	43	0	NIE
JN 95185	d00417	y2000	M	imm	Mimm	0	0	0	0	1	0	30.9	43	9	NIE
JN 95186	d00418	y2000	M	ad	Mad	1	0	0	0	0	0	30.3	40	0	NIE
JN 95188	d00419	y2000	F	imm	Fimm	0	0	0	0	0	1	38	42	15	NIE
JN 95189	d00420	y2000	M	ad	Mad	1	0	0	0	0	0	30.8	37	0	NIE
JN 95190	d00421	y2000	M	ad	Mad	1	0	0	0	0	0	30.5	38	0	NIE
JN 95191	d00422	y2000	F	ad	Fad	0	1	0	0	0	0	32.9	44	0	NIE
JN 95193	d00423	y2000	F	ad	Fad	0	1	0	0	0	0	35.5	42	0	NIE
JN 95197	d00424	y2000	M	ad	Mad	1	0	0	0	0	0	31.9	42	8	NIE
JN 95199	d00425	y2000	M	ad	Mad	1	0	0	0	0	0	31.5	44	0	NIE
JN 95201	d00426	y2000	M	imm	Mimm	0	0	0	0	1	0	30.6	39	9	NIE
JN 95205	d00427	y2000	F	ad	Fad	0	1	0	0	0	0	34.9	46	4	NIE
JN 95209	d00428	y2000	F	imm	Fimm	0	0	0	0	0	1	36.5	44	14	NIE
JN 95210	d00429	y2000	M	ad	Mad	1	0	0	0	0	0	33.3	49	0	NIE
JN 95212	d00430	y2000	F	ad	Fad	0	1	0	0	0	0	35.8	47	9	NIE
JN 95213	d00431	y2000	M	imm	Mimm	0	0	0	0	1	0	33	44	29	TAK
JN 95215	d00432	y2000	M	ad	Mad	1	0	0	0	0	0	31.2	44	0	NIE
JN 95216	d00433	y2000	F	imm	Fimm	0	0	0	0	0	1	38	41	15	NIE
JN 95218	d00434	y2000	F	imm	Fimm	0	0	0	0	0	1	34.7	42	0	NIE
JN 95219	d00435	y2000	F	imm	Fimm	0	0	0	0	0	1	37.2	52	0	NIE
JN 95imm2	d00436	y2000	M	ad	Mad	1	0	0	0	0	0	30.7	42	25	TAK
JN 95imm3	d00437	y2000	F	imm	Fimm	0	0	0	0	0	1	35.2	48	0	NIE
JN 95imm4	d00438	y2000	F	ad	Fad	0	1	0	0	0	0	34.9	45	12	NIE
JN 95imm5	d00439	y2000	F	imm	Fimm	0	0	0	0	0	1	36.1	42	14	NIE
JN 95imm7	d00440	y2000	M	ad	Mad	1	0	0	0	0	0	29.6	40	0	NIE
JN 95imm8	d00441	y2000	M	ad	Mad	1	0	0	0	0	0	30	41	0	NIE
JN 95imm9	d00442	y2000	M	ad	Mad	1	0	0	0	0	0	32.8	40	0	NIE
JN 95230	d00443	y2000	M	ad	Mad	1	0	0	0	0	0	30.7	42	0	NIE
JN 95231	d00444	y2000	M	imm	Mimm	0	0	0	0	1	0	32.1	41	9	TAK
JN 95232	d00445	y2000	M	ad	Mad	1	0	0	0	0	0	29.5	37	0	NIE
JN 95233	d00446	y2000	F	imm	Fimm	0	0	0	0	0	1	36.9	45	19	NIE
JN 95234	d00447	y2000	M	ad	Mad	1	0	0	0	0	0	29.9	38	0	NIE
JN 95236	d00448	y2000	F	imm	Fimm	0	0	0	0	0	1	38	46	29	NIE
JN 95237	d00449	y2000	M	ad	Mad	1	0	0	0	0	0	30.4	38	0	NIE
JN 95240	d00450	y2000	F	ad	Fad	0	1	0	0	0	0	33.3	46	0	NIE
JN 95245	d00451	y2000	M	imm	Mimm	0	0	0	0	1	0	31.3	36	19	NIE
JN 95247	d00452	y2000	M	ad	Mad	1	0	0	0	0	0	32.8	41	0	NIE
JN 95252	d00453	y2000	M	imm	Mimm	0	0	0	0	1	0	29	41	34	NIE
JN 95253	d00454	y2000	M	ad	Mad	1	0	0	0	0	0	31	39	0	NIE
JN 95254	d00455	y2000	M	ad	Mad	1	0	0	0	0	0	25.9	42	0	NIE
JN 95255	d00456	y2000	M	ad	Mad	1	0	0	0	0	0	30.5	45	0	NIE
JN 95256	d00457	y2000	M	imm	Mimm	0	0	0	0	1	0	31.6	41	19	TAK
JN 95258	d00458	y2000	F	ad	Fad	0	1	0	0	0	0	34.7	44	0	NIE
JN 95260	d00459	y2000	M	ad	Mad	1	0	0	0	0	0	31.6	40	0	NIE
JN 95266	d00460	y2000	F	ad	Fad	0	1	0	0	0	0	38.2	48	9	NIE
JN 95267	d00461	y2000	F	ad	Fad	0	1	0	0	0	0	33.9	42	0	NIE
JN 95269	d00462	y2000	M	ad	Mad	1	0	0	0	0	0	32.6	43	0	NIE
JN 95270	d00463	y2000	M	ad	Mad	1	0	0	0	0	0	29.3	37	0	NIE
JN 95272	d00464	y2000	M	ad	Mad	1	0	0	0	0	0	31.6	44	0	NIE
JN 95273	d00465	y2000	M	ad	Mad	1	0	0	0	0	0	29.7	38	23	NIE
JN 95274	d00466	y2000	F	imm	Fimm	0	0	0	0	0	1	34.5	43	0	NIE
JN 95275	d00467	y2000	F	ad	Fad	0	1	0	0	0	0	36.2	43	0	NIE
JN 95278	d00468	y2000	F	ad	Fad	0	1	0	0	0	0	34.8	43	0	NIE
JN 95281	d00469	y2000	M	ad	Mad	1	0	0	0	0	0	30.5	44	0	NIE
JN 95282	d00470	y2000	M	ad	Mad	1	0	0	0	0	0	30	42	4	NIE
JN 95283	d00471	y2000	M	ad	Mad	1	0	0	0	0	0	32.3	39	0	NIE
JN 95288	d00472	y2000	F	ad	Fad	0	1	0	0	0	0	32.9	43	0	NIE
JN 95296	d00473	y2000	F	ad	Fad	0	1	0	0	0	0	33.9	48	0	NIE
JN 95297	d00474	y2000	M	ad	Mad	1	0	0	0	0	0	30.3	38	0	NIE
JN 95298	d00475	y2000	M	imm	Mimm	0	0	0	0	1	0	30.7	39	0	NIE
JN 95299	d00476	y2000	M	ad	Mad	1	0	0	0	0	0	31	40	9	NIE
JN 95302	d00477	y2000	F	imm	Fimm	0	0	0	0	0	1	35.7	57	9	NIE
JN 95307	d00478	y2000	M	ad	Mad	1	0	0	0	0	0	34.4	43	8	NIE
JN 95308	d00479	y2000	M	ad	Mad	1	0	0	0	0	0	31.4	42	0	NIE
JN 95309	d00480	y2000	M	imm	Mimm	0	0	0	0	1	0	33.7	41	0	NIE
JN 95310	d00481	y2000	M	ad	Mad	1	0	0	0	0	0	28.8	44	0	NIE
JN 953juv	d00482	y2000	M	ad	Mad	1	0	0	0	0	0	27.5	39	0	NIE
JN 95312	d00483	y2000	M	imm	Mimm	0	0	0	0	1	0	29.6	38	19	TAK
JN 95313	d00484	y2000	M	imm	Mimm	0	0	0	0	1	0	30.4	39	14	NIE
JN 95314	d00485	y2000	M	ad	Mad	1	0	0	0	0	0	33.1	39	0	NIE
JN 95319	d00486	y2000	M	imm	Mimm	0	0	0	0	1	0	29	37	4	NIE
JN 953imm	d00487	y2000	F	imm	Fimm	0	0	0	0	0	1	36.1	47	4	NIE
JN 95323	d00488	y2000	M	imm	Mimm	0	0	0	0	1	0	31	42	25	NIE
JN 95325	d00489	y2000	F	ad	Fad	0	1	0	0	0	0	35.8	46	2	NIE
JN 95326	d00490	y2000	M	ad	Mad	1	0	0	0	0	0	31.5	46	0	NIE
JN 95329	d00491	y2000	F	ad	Fad	0	1	0	0	0	0	36.7	48	0	NIE
JN 95330	d00492	y2000	M	ad	Mad	1	0	0	0	0	0	29.7	41	0	NIE
JN 95333	d00493	y2000	M	imm	Mimm	0	0	0	0	1	0	29.8	44	8	NIE
JN 95334	d00494	y2000	M	imm	Mimm	0	0	0	0	1	0	31.5	46	0	NIE
JN 95336	d00495	y2000	F	imm	Fimm	0	0	0	0	0	1	37.2	49	1	NIE
JN 95337	d00496	y2000	M	imm	Mimm	0	0	0	0	1	0	30.5	42	24	NIE
JN 95338	d00497	y2000	M	imm	Mimm	0	0	0	0	1	0	33.8	42	14	NIE
JN 95339	d00498	y2000	M	ad	Mad	1	0	0	0	0	0	30.4	42	9	NIE
JN 95340	d00499	y2000	M	ad	Mad	1	0	0	0	0	0	31.4	43	0	NIE
JN 95341	d00500	y2000	F	imm	Fimm	0	0	0	0	0	1	34.6	47	2	NIE
JN 95342	d00501	y2000	F	ad	Fad	0	1	0	0	0	0	33.7	42	0	NIE
JN 95343	d00502	y2000	M	ad	Mad	1	0	0	0	0	0	28.6	40	0	NIE
JN 95346	d00503	y2000	M	imm	Mimm	0	0	0	0	1	0	31.1	40	10	NIE
JN 95349	d00504	y2000	M	imm	Mimm	0	0	0	0	1	0	31.1	39	10	TAK
JN 95350	d00505	y2000	M	imm	Mimm	0	0	0	0	1	0	29.8	42	24	NIE
JN 95351	d00506	y2000	M	imm	Mimm	0	0	0	0	1	0	30	44	25	TAK
JN 95352	d00507	y2000	M	ad	Mad	1	0	0	0	0	0	31.8	44	0	NIE
JN 95356	d00508	y2000	M	imm	Mimm	0	0	0	0	1	0	29.1	37	24	NIE
JN 95357	d00509	y2000	F	imm	Fimm	0	0	0	0	0	1	33.8	45	16	NIE
JN 95358	d00510	y2000	M	ad	Mad	1	0	0	0	0	0	31.2	39	1	NIE
JN 95360	d00511	y2000	M	imm	Mimm	0	0	0	0	1	0	33.3	41	14	NIE
JN 95361	d00512	y2000	F	ad	Fad	0	1	0	0	0	0	34.8	41	0	NIE
JN 95362	d00513	y2000	F	ad	Fad	0	1	0	0	0	0	37.1	47	0	NIE
JN 95363	d00514	y2000	M	ad	Mad	1	0	0	0	0	0	30.5	41	1	NIE
JN 95368	d00515	y2000	F	ad	Fad	0	1	0	0	0	0	33.8	47	0	NIE
JN 95369	d00516	y2000	M	imm	Mimm	0	0	0	0	1	0	30.9	42	4	NIE
JN 95370	d00517	y2000	M	ad	Mad	1	0	0	0	0	0	31.3	48	19	NIE
JN 95372	d00518	y2000	M	ad	Mad	1	0	0	0	0	0	30.8	43	24	TAK
JN 95374	d00519	y2000	M	imm	Mimm	0	0	0	0	1	0	32.3	42	10	NIE
JN 95375	d00520	y2000	M	imm	Mimm	0	0	0	0	1	0	32.7	41	26	NIE
JN 95376	d00521	y2000	F	ad	Fad	0	1	0	0	0	0	38.4	46	8	NIE
JN 95377	d00522	y2000	M	ad	Mad	1	0	0	0	0	0	31.4	40	14	NIE
JN 95378	d00523	y2000	M	ad	Mad	1	0	0	0	0	0	29.1	40	0	NIE
JN 95379	d00524	y2000	F	ad	Fad	0	1	0	0	0	0	35.5	46	10	NIE
JN 95381	d00525	y2000	M	ad	Mad	1	0	0	0	0	0	30.2	42	15	NIE
JN 95385	d00526	y2000	F	ad	Fad	0	1	0	0	0	0	35.8	47	0	NIE
JN 95387	d00527	y2000	F	imm	Fimm	0	0	0	0	0	1	37.2	44	23	NIE
JN 95389	d00528	y2000	F	imm	Fimm	0	0	0	0	0	1	35.8	43	9	NIE
JN 95392	d00529	y2000	M	imm	Mimm	0	0	0	0	1	0	30.7	43	10	TAK
JN 95393	d00530	y2000	M	imm	Mimm	0	0	0	0	1	0	29.5	42	8	NIE
JN 95394	d00531	y2000	F	ad	Fad	0	1	0	0	0	0	35	50	0	NIE
JN 95397	d00532	y2000	M	ad	Mad	1	0	0	0	0	0	29.5	38	0	NIE
JN 95401	d00533	y2000	F	ad	Fad	0	1	0	0	0	0	35	49	8	NIE
JN 95404	d00534	y2000	F	ad	Fad	0	1	0	0	0	0	35	45	0	NIE
JN 95405	d00535	y2000	M	ad	Mad	1	0	0	0	0	0	31.8	40	0	NIE
JN 95407	d00536	y2000	F	ad	Fad	0	1	0	0	0	0	34.1	51	0	NIE
JN 95414	d00537	y2000	F	imm	Fimm	0	0	0	0	0	1	37	46	14	TAK
JN 95416	d00538	y2000	M	imm	Mimm	0	0	0	0	1	0	31	38	0	TAK
JN 95419	d00539	y2000	M	ad	Mad	1	0	0	0	0	0	31.3	38	2	NIE
JN 954imm	d00540	y2000	M	ad	Mad	1	0	0	0	0	0	30.9	42	0	NIE
JN 95423	d00541	y2000	M	imm	Mimm	0	0	0	0	1	0	31.3	38	14	NIE
JN 95425	d00542	y2000	M	imm	Mimm	0	0	0	0	1	0	30.4	40	15	NIE
JN 95426	d00543	y2000	M	ad	Mad	1	0	0	0	0	0	33.3	45	0	NIE
JN 95428	d00544	y2000	M	ad	Mad	1	0	0	0	0	0	32	40	28	NIE
JN 95430	d00545	y2000	M	ad	Mad	1	0	0	0	0	0	30.4	40	1	NIE
JN 95431	d00546	y2000	M	imm	Mimm	0	0	0	0	1	0	32.4	42	20	TAK
JN 95433	d00547	y2000	F	ad	Fad	0	1	0	0	0	0	34.5	45	0	NIE
JN 95434	d00548	y2000	M	imm	Mimm	0	0	0	0	1	0	30.2	41	0	NIE
JN 95436	d00549	y2000	M	ad	Mad	1	0	0	0	0	0	31.9	47	0	NIE
JN 95437	d00550	y2000	M	imm	Mimm	0	0	0	0	1	0	31.3	38	26	NIE
JN 95438	d00551	y2000	M	ad	Mad	1	0	0	0	0	0	29.4	36	0	NIE
JN 95440	d00552	y2000	M	ad	Mad	1	0	0	0	0	0	29.3	36	4	NIE
JN 95441	d00553	y2000	M	ad	Mad	1	0	0	0	0	0	31.9	44	0	NIE
JN 95443	d00554	y2000	F	ad	Fad	0	1	0	0	0	0	36.3	41	0	NIE
JN 95444	d00555	y2000	M	imm	Mimm	0	0	0	0	1	0	31.9	42	3	NIE
JN 95445	d00556	y2000	M	ad	Mad	1	0	0	0	0	0	29.6	40	0	NIE
JN 95446	d00557	y2000	F	ad	Fad	0	1	0	0	0	0	34.8	43	0	NIE
JN 95447	d00558	y2000	F	imm	Fimm	0	0	0	0	0	1	37.7	41	19	NIE
JN 95449	d00559	y2000	F	ad	Fad	0	1	0	0	0	0	34.9	45	19	NIE
JN 95450	d00560	y2000	F	ad	Fad	0	1	0	0	0	0	34.5	41	9	NIE
JN 95451	d00561	y2000	M	imm	Mimm	0	0	0	0	1	0	32	41	14	TAK
JN 95452	d00562	y2000	F	imm	Fimm	0	0	0	0	0	1	35.2	40	19	TAK
JN 95453	d00563	y2000	M	imm	Mimm	0	0	0	0	1	0	30.3	37	16	TAK
JN 95454	d00564	y2000	M	imm	Mimm	0	0	0	0	1	0	31.2	41	6	NIE
JN 95455	d00565	y2000	M	ad	Mad	1	0	0	0	0	0	30.7	45	0	NIE
JN 95456	d00566	y2000	M	ad	Mad	1	0	0	0	0	0	29.6	42	0	NIE
JN 95457	d00567	y2000	M	ad	Mad	1	0	0	0	0	0	29.5	42	0	NIE
JN 95458	d00568	y2000	M	imm	Mimm	0	0	0	0	1	0	31.3	37	14	TAK
JN 95461	d00569	y2000	F	imm	Fimm	0	0	0	0	0	1	37.5	50	NA	NIE
JN 95462	d00570	y2000	M	ad	Mad	1	0	0	0	0	0	30.8	40	0	NIE
JN 95463	d00571	y2000	M	ad	Mad	1	0	0	0	0	0	29.6	42	0	NIE
JN 95464	d00572	y2000	F	imm	Fimm	0	0	0	0	0	1	38.7	45	29	NIE
JN 95470	d00573	y2000	M	ad	Mad	1	0	0	0	0	0	27	43	0	NIE
JN 95473	d00574	y2000	F	imm	Fimm	0	0	0	0	0	1	35.7	41	19	NIE
JN 95474	d00575	y2000	F	ad	Fad	0	1	0	0	0	0	35.3	42	0	NIE
JN 95478	d00576	y2000	F	ad	Fad	0	1	0	0	0	0	37.3	46	0	NIE
JN 95479	d00577	y2000	F	imm	Fimm	0	0	0	0	0	1	36.2	44	14	NIE
JN 95481	d00578	y2000	M	ad	Mad	1	0	0	0	0	0	30.6	39	20	NIE
JN 95485	d00579	y2000	M	ad	Mad	1	0	0	0	0	0	32.8	38	0	NIE
JN 95486	d00580	y2000	M	imm	Mimm	0	0	0	0	1	0	29.1	39	13	NIE
JN 95487	d00581	y2000	M	ad	Mad	1	0	0	0	0	0	29.3	41	0	NIE
JN 95488	d00582	y2000	F	imm	Fimm	0	0	0	0	0	1	38.7	47	21	NIE
JN 95489	d00583	y2000	M	ad	Mad	1	0	0	0	0	0	31.6	39	0	NIE
JN 95491	d00584	y2000	M	ad	Mad	1	0	0	0	0	0	31.3	41	18	NIE
JN 95495	d00585	y2000	M	ad	Mad	1	0	0	0	0	0	31.2	42	0	NIE
JN 95497	d00586	y2000	F	imm	Fimm	0	0	0	0	0	1	34.7	41	0	NIE
JN 95498	d00587	y2000	M	imm	Mimm	0	0	0	0	1	0	32.2	39	3	NIE
JN 95499	d00588	y2000	M	ad	Mad	1	0	0	0	0	0	29.6	39	19	NIE
JN 95500	d00589	y2000	M	imm	Mimm	0	0	0	0	1	0	27.5	40	0	NIE
JN 95503	d00590	y2000	F	imm	Fimm	0	0	0	0	0	1	35.7	42	8	NIE
JN 95505	d00591	y2000	M	imm	Mimm	0	0	0	0	1	0	30.5	40	14	NIE
JN 95506	d00592	y2000	M	imm	Mimm	0	0	0	0	1	0	30	44	13	NIE
JN 95508	d00593	y2000	M	ad	Mad	1	0	0	0	0	0	27.9	36	34	TAK
JN 95509	d00594	y2000	F	ad	Fad	0	1	0	0	0	0	36.7	39	5	NIE
JN 95510	d00595	y2000	M	imm	Mimm	0	0	0	0	1	0	31.5	40	19	TAK
JN 955juv	d00596	y2000	M	ad	Mad	1	0	0	0	0	0	31.2	39	0	NIE
JN 95512	d00597	y2000	M	ad	Mad	1	0	0	0	0	0	29	38	0	NIE
JN 95515	d00598	y2000	M	ad	Mad	1	0	0	0	0	0	28.9	39	0	NIE
JN 95516	d00599	y2000	F	imm	Fimm	0	0	0	0	0	1	34.1	40	29	TAK
JN 95524	d00600	y2000	M	juv	Mjuv	0	0	1	0	0	0	29.3	39	NA	NIE
JN 95526	d00601	y2000	M	ad	Mad	1	0	0	0	0	0	31	44	0	NIE
JN 95528	d00602	y2000	M	ad	Mad	1	0	0	0	0	0	31.3	40	14	NIE
JN 95530	d00603	y2000	F	imm	Fimm	0	0	0	0	0	1	34.7	46	14	NIE
JN 95531	d00604	y2000	M	ad	Mad	1	0	0	0	0	0	32.8	44	0	NIE
JN 95533	d00605	y2000	M	ad	Mad	1	0	0	0	0	0	28.2	38	0	NIE
JN 95534	d00606	y2000	M	ad	Mad	1	0	0	0	0	0	30.7	41	0	NIE
JN 95535	d00607	y2000	M	imm	Mimm	0	0	0	0	1	0	30.2	38	2	NIE
JN 95537	d00608	y2000	F	ad	Fad	0	1	0	0	0	0	35.7	52	0	NIE
JN 95539	d00609	y2000	M	ad	Mad	1	0	0	0	0	0	30.3	43	9	NIE
JN 95540	d00610	y2000	M	imm	Mimm	0	0	0	0	1	0	30.1	39	0	NIE
JN 95541	d00611	y2000	F	ad	Fad	0	1	0	0	0	0	35.7	44	19	NIE
JN 95542	d00612	y2000	F	ad	Fad	0	1	0	0	0	0	37	43	0	NIE
JN 95544	d00613	y2000	F	imm	Fimm	0	0	0	0	0	1	34.9	47	9	NIE
JN 95546	d00614	y2000	M	ad	Mad	1	0	0	0	0	0	29.7	42	0	NIE
JN 95548	d00615	y2000	M	imm	Mimm	0	0	0	0	1	0	31.1	42	14	NIE
JN 95549	d00616	y2000	M	ad	Mad	1	0	0	0	0	0	28.9	39	28	NIE
JN 95550	d00617	y2000	M	imm	Mimm	0	0	0	0	1	0	31.4	41	0	NIE
JN 95551	d00618	y2000	M	ad	Mad	1	0	0	0	0	0	31.8	43	0	NIE
JN 95553	d00619	y2000	M	ad	Mad	1	0	0	0	0	0	30.7	39	0	NIE
JN 95555	d00620	y2000	M	imm	Mimm	0	0	0	0	1	0	29.3	38	0	NIE
JN 95556	d00621	y2000	M	ad	Mad	1	0	0	0	0	0	31.3	41	0	NIE
JN 95558	d00622	y2000	M	ad	Mad	1	0	0	0	0	0	30.8	41	0	NIE
JN 95559	d00623	y2000	M	ad	Mad	1	0	0	0	0	0	29.9	42	6	NIE
JN 95561	d00624	y2000	F	imm	Fimm	0	0	0	0	0	1	37.6	47	19	NIE
JN 95562	d00625	y2000	F	ad	Fad	0	1	0	0	0	0	36.1	51	10	NIE
JN 95563	d00626	y2000	F	imm	Fimm	0	0	0	0	0	1	36.2	51	14	NIE
JN 95565	d00627	y2000	M	imm	Mimm	0	0	0	0	1	0	31	40	0	NIE
JN 95566	d00628	y2000	M	ad	Mad	1	0	0	0	0	0	32	42	0	NIE
JN 95567	d00629	y2000	M	ad	Mad	1	0	0	0	0	0	30.4	40	14	NIE
JN 95568	d00630	y2000	M	imm	Mimm	0	0	0	0	1	0	32.2	39	14	NIE
JN 95573	d00631	y2000	M	imm	Mimm	0	0	0	0	1	0	31.1	40	8	NIE
JN 95574	d00632	y2000	M	imm	Mimm	0	0	0	0	1	0	32.8	40	14	NIE
JN 95575	d00633	y2000	M	ad	Mad	1	0	0	0	0	0	28.9	40	0	NIE
JN 95582	d00634	y2000	M	ad	Mad	1	0	0	0	0	0	29.8	41	14	NIE
JN 95583	d00635	y2000	M	imm	Mimm	0	0	0	0	1	0	28.1	38	29	NIE
JN 95584	d00636	y2000	F	ad	Fad	0	1	0	0	0	0	36.7	46	15	NIE
JN 95585	d00637	y2000	M	ad	Mad	1	0	0	0	0	0	29.9	42	0	NIE
JN 95586	d00638	y2000	F	ad	Fad	0	1	0	0	0	0	33.5	47	0	NIE
JN 95587	d00639	y2000	F	imm	Fimm	0	0	0	0	0	1	35.1	43	10	NIE
JN 95591	d00640	y2000	F	ad	Fad	0	1	0	0	0	0	35.5	56	0	NIE
JN 95595	d00641	y2000	M	imm	Mimm	0	0	0	0	1	0	32.1	44	19	TAK
JN 95596	d00642	y2000	F	imm	Fimm	0	0	0	0	0	1	37.7	42	14	NIE
JN 95597	d00643	y2000	M	ad	Mad	1	0	0	0	0	0	28.9	43	14	NIE
JN 95599	d00644	y2000	F	ad	Fad	0	1	0	0	0	0	34.9	50	18	NIE
JN 95606	d00645	y2000	M	imm	Mimm	0	0	0	0	1	0	29.1	38	11	NIE
JN 956juv	d00646	y2000	F	imm	Fimm	0	0	0	0	0	1	36.3	45	14	NIE
JN 95613	d00647	y2000	M	imm	Mimm	0	0	0	0	1	0	30.9	41	19	TAK
JN 95614	d00648	y2000	M	ad	Mad	1	0	0	0	0	0	33.6	46	9	NIE
JN 95615	d00649	y2000	M	ad	Mad	1	0	0	0	0	0	30.4	41	0	NIE
JN 95616	d00650	y2000	F	ad	Fad	0	1	0	0	0	0	35.5	45	0	NIE
JN 95618	d00651	y2000	M	ad	Mad	1	0	0	0	0	0	30	41	0	NIE
JN 95619	d00652	y2000	F	ad	Fad	0	1	0	0	0	0	33	42	13	NIE
JN 95620	d00653	y2000	M	ad	Mad	1	0	0	0	0	0	30.9	46	9	NIE
JN 95625	d00654	y2000	F	imm	Fimm	0	0	0	0	0	1	36.6	43	19	NIE
JN 95628	d00655	y2000	M	imm	Mimm	0	0	0	0	1	0	32.4	42	8	NIE
JN 95632	d00656	y2000	F	imm	Fimm	0	0	0	0	0	1	36.9	49	33	NIE
JN 95633	d00657	y2000	M	ad	Mad	1	0	0	0	0	0	33.9	41	0	NIE
JN 95641	d00658	y2000	M	imm	Mimm	0	0	0	0	1	0	32.9	41	15	NIE
JN 95644	d00659	y2000	M	ad	Mad	1	0	0	0	0	0	31.3	44	0	NIE
JN 95645	d00660	y2000	F	imm	Fimm	0	0	0	0	0	1	35.8	42	22	NIE
JN 95646	d00661	y2000	M	ad	Mad	1	0	0	0	0	0	32.3	40	19	NIE
JN 95647	d00662	y2000	M	ad	Mad	1	0	0	0	0	0	31.3	35	0	NIE
JN 95648	d00663	y2000	M	ad	Mad	1	0	0	0	0	0	30.1	41	0	NIE
JN 95651	d00664	y2000	M	ad	Mad	1	0	0	0	0	0	30.6	41	0	NIE
JN 95653	d00665	y2000	M	imm	Mimm	0	0	0	0	1	0	29.8	36	24	NIE
JN 95657	d00666	y2000	M	imm	Mimm	0	0	0	0	1	0	32.1	43	14	NIE
JN 95663	d00667	y2000	M	ad	Mad	1	0	0	0	0	0	30.1	45	0	NIE
JN 95666	d00668	y2000	M	ad	Mad	1	0	0	0	0	0	32.8	41	15	NIE
JN 95669	d00669	y2000	F	imm	Fimm	0	0	0	0	0	1	35.8	45	18	NIE
JN 95674	d00670	y2000	M	ad	Mad	1	0	0	0	0	0	29	41	15	NIE
JN 95675	d00671	y2000	F	imm	Fimm	0	0	0	0	0	1	35.1	47	12	NIE
JN 95678	d00672	y2000	F	ad	Fad	0	1	0	0	0	0	36.4	45	0	NIE
JN 95679	d00673	y2000	M	ad	Mad	1	0	0	0	0	0	30.6	39	0	NIE
JN 95693	d00674	y2000	M	imm	Mimm	0	0	0	0	1	0	30.2	43	15	NIE
JN 95694	d00675	y2000	M	imm	Mimm	0	0	0	0	1	0	33.8	40	0	NIE
JN 95695	d00676	y2000	M	ad	Mad	1	0	0	0	0	0	29.9	43	0	NIE
JN 95696	d00677	y2000	M	imm	Mimm	0	0	0	0	1	0	28.7	37	9	NIE
JN 95698	d00678	y2000	M	ad	Mad	1	0	0	0	0	0	32.7	43	18	NIE
JN 95699	d00679	y2000	F	ad	Fad	0	1	0	0	0	0	36.1	41	0	NIE
JN 95705	d00680	y2000	F	imm	Fimm	0	0	0	0	0	1	34.6	44	0	NIE
JN 95708	d00681	y2000	M	imm	Mimm	0	0	0	0	1	0	28.8	38	0	NIE
JN 95709	d00682	y2000	M	ad	Mad	1	0	0	0	0	0	29.7	41	14	NIE
JN 95715	d00683	y2000	M	imm	Mimm	0	0	0	0	1	0	32.3	40	0	NIE
JN 95717	d00684	y2000	M	imm	Mimm	0	0	0	0	1	0	30.8	40	29	NIE
JN 95721	d00685	y2000	M	ad	Mad	1	0	0	0	0	0	30.7	36	18	NIE
JN 95725	d00686	y2000	M	ad	Mad	1	0	0	0	0	0	33.5	46	0	NIE
JN 95727	d00687	y2000	M	ad	Mad	1	0	0	0	0	0	31.7	36	14	NIE
JN 95729	d00688	y2000	M	imm	Mimm	0	0	0	0	1	0	31.5	39	0	NIE
JN 95731	d00689	y2000	M	ad	Mad	1	0	0	0	0	0	28.5	37	0	NIE
JN 95732	d00690	y2000	M	ad	Mad	1	0	0	0	0	0	29.7	39	0	NIE
JN 95735	d00691	y2000	F	ad	Fad	0	1	0	0	0	0	36.1	45	11	NIE
JN 95736	d00692	y2000	M	imm	Mimm	0	0	0	0	1	0	32.1	40	0	NIE
JN 95737	d00693	y2000	M	imm	Mimm	0	0	0	0	1	0	28.9	37	17	TAK
JN 95738	d00694	y2000	F	imm	Fimm	0	0	0	0	0	1	35.9	48	0	NIE
JN 95739	d00695	y2000	F	ad	Fad	0	1	0	0	0	0	36.1	48	0	NIE
JN 95740	d00696	y2000	M	imm	Mimm	0	0	0	0	1	0	32.7	40	19	NIE
JN 95744	d00697	y2000	M	imm	Mimm	0	0	0	0	1	0	32.8	44	4	NIE
JN 95746	d00698	y2000	F	ad	Fad	0	1	0	0	0	0	33.7	45	0	NIE
JN 95749	d00699	y2000	M	ad	Mad	1	0	0	0	0	0	29.8	36	0	NIE
JN 95750	d00700	y2000	M	ad	Mad	1	0	0	0	0	0	30.8	46	0	NIE
JN 95754	d00701	y2000	F	ad	Fad	0	1	0	0	0	0	34.2	54	0	NIE
JN 95755	d00702	y2000	M	ad	Mad	1	0	0	0	0	0	29.2	48	14	NIE
JN 95756	d00703	y2000	M	ad	Mad	1	0	0	0	0	0	30.4	41	0	NIE
JN 95758	d00704	y2000	F	ad	Fad	0	1	0	0	0	0	34.2	47	25	NIE
JN 95763	d00705	y2000	M	imm	Mimm	0	0	0	0	1	0	28.7	43	0	NIE
JN 95764	d00706	y2000	F	imm	Fimm	0	0	0	0	0	1	35.7	55	0	NIE
JN 95765	d00707	y2000	M	ad	Mad	1	0	0	0	0	0	29.9	47	0	NIE
JN 95768	d00708	y2000	M	imm	Mimm	0	0	0	0	1	0	32.1	39	14	NIE
JN 95770	d00709	y2000	M	imm	Mimm	0	0	0	0	1	0	31.9	41	9	TAK
JN 95771	d00710	y2000	F	imm	Fimm	0	0	0	0	0	1	35	50	0	NIE
JN 95773	d00711	y2000	M	ad	Mad	1	0	0	0	0	0	30.7	36	9	NIE
JN 95774	d00712	y2000	M	imm	Mimm	0	0	0	0	1	0	30.8	38	0	NIE
JN 95775	d00713	y2000	M	imm	Mimm	0	0	0	0	1	0	31.3	42	35	TAK
JN 95780	d00714	y2000	M	ad	Mad	1	0	0	0	0	0	31.1	46	0	NIE
JN 95782	d00715	y2000	F	imm	Fimm	0	0	0	0	0	1	35.3	49	0	NIE
JN 95785	d00716	y2000	F	imm	Fimm	0	0	0	0	0	1	35.9	48	9	NIE
JN 95786	d00717	y2000	F	imm	Fimm	0	0	0	0	0	1	34.6	45	3	NIE
JN 95787	d00718	y2000	F	ad	Fad	0	1	0	0	0	0	36.1	43	0	NIE
JN 95788	d00719	y2000	M	ad	Mad	1	0	0	0	0	0	32.3	43	0	NIE
JN 95791	d00720	y2000	M	imm	Mimm	0	0	0	0	1	0	31.3	43	8	NIE
JN 95793	d00721	y2000	M	ad	Mad	1	0	0	0	0	0	30.3	38	0	NIE
JN 95803	d00722	y2000	F	ad	Fad	0	1	0	0	0	0	35.2	47	0	NIE
JN 95806	d00723	y2000	M	ad	Mad	1	0	0	0	0	0	29.5	45	8	NIE
JN 95808	d00724	y2000	M	ad	Mad	1	0	0	0	0	0	30.9	38	0	NIE
JN 95809	d00725	y2000	M	ad	Mad	1	0	0	0	0	0	32.1	40	0	NIE
JN 95810	d00726	y2000	M	ad	Mad	1	0	0	0	0	0	28.3	36	0	NIE
JN 95816	d00727	y2000	M	ad	Mad	1	0	0	0	0	0	30.1	38	0	NIE
JN 95818	d00728	y2000	F	ad	Fad	0	1	0	0	0	0	35.9	56	0	NIE
JN 95819	d00729	y2000	F	ad	Fad	0	1	0	0	0	0	38.3	45	2	NIE
JN 95820	d00730	y2000	M	ad	Mad	1	0	0	0	0	0	33.7	48	1	NIE
JN 95821	d00731	y2000	M	imm	Mimm	0	0	0	0	1	0	30.6	37	5	NIE
JN 95825	d00732	y2000	F	ad	Fad	0	1	0	0	0	0	35.8	48	23	NIE
JN 95826	d00733	y2000	M	imm	Mimm	0	0	0	0	1	0	30.4	41	9	NIE
JN 95827	d00734	y2000	F	ad	Fad	0	1	0	0	0	0	34.8	46	0	NIE
JN 95831	d00735	y2000	F	imm	Fimm	0	0	0	0	0	1	36.3	42	33	TAK
JN 95835	d00736	y2000	M	imm	Mimm	0	0	0	0	1	0	29.8	40	0	NIE
JN 95838	d00737	y2000	F	imm	Fimm	0	0	0	0	0	1	34.9	42	20	NIE
JN 95840	d00738	y2000	M	ad	Mad	1	0	0	0	0	0	32.5	42	14	NIE
JN 95841	d00739	y2000	M	ad	Mad	1	0	0	0	0	0	28.9	40	0	NIE
JN 95842	d00740	y2000	F	juv	Fjuv	0	0	0	1	0	0	34.2	40	NA	NIE
JN 95844	d00741	y2000	M	ad	Mad	1	0	0	0	0	0	32.7	42	0	NIE
JN 95846	d00742	y2000	M	ad	Mad	1	0	0	0	0	0	31.6	48	0	NIE
JN 95847	d00743	y2000	M	imm	Mimm	0	0	0	0	1	0	32.7	42	14	NIE
JN 95848	d00744	y2000	M	imm	Mimm	0	0	0	0	1	0	32.1	46	0	NIE
JN 95849	d00745	y2000	F	imm	Fimm	0	0	0	0	0	1	33.3	43	14	NIE
JN 95851	d00746	y2000	F	imm	Fimm	0	0	0	0	0	1	35.2	50	18	NIE
JN 95852	d00747	y2000	M	imm	Mimm	0	0	0	0	1	0	30	35	23	NIE
JN 95854	d00748	y2000	M	imm	Mimm	0	0	0	0	1	0	30	36	9	NIE
JN 95855	d00749	y2000	M	ad	Mad	1	0	0	0	0	0	30.1	39	0	NIE
JN 95857	d00750	y2000	F	imm	Fimm	0	0	0	0	0	1	37.8	57	16	NIE
JN 95858	d00751	y2000	M	ad	Mad	1	0	0	0	0	0	30.7	42	0	NIE
JN 95859	d00752	y2000	M	ad	Mad	1	0	0	0	0	0	29.7	39	0	NIE
JN 95860	d00753	y2000	F	imm	Fimm	0	0	0	0	0	1	34.1	47	7	NIE
JN 95861	d00754	y2000	M	imm	Mimm	0	0	0	0	1	0	31.7	47	24	NIE
JN 95862	d00755	y2000	F	ad	Fad	0	1	0	0	0	0	36.9	51	20	NIE
JN 95865	d00756	y2000	F	imm	Fimm	0	0	0	0	0	1	37.4	47	9	NIE
JN 95866	d00757	y2000	F	ad	Fad	0	1	0	0	0	0	34.5	48	0	NIE
JN 95867	d00758	y2000	M	ad	Mad	1	0	0	0	0	0	31.4	39	0	NIE
JN 95868	d00759	y2000	F	ad	Fad	0	1	0	0	0	0	35.7	50	0	NIE
JN 95870	d00760	y2000	F	imm	Fimm	0	0	0	0	0	1	34.6	45	8	NIE
JN 95872	d00761	y2000	M	ad	Mad	1	0	0	0	0	0	29.5	41	0	NIE
JN 95874	d00762	y2000	M	imm	Mimm	0	0	0	0	1	0	30	42	0	NIE
JN 95876	d00763	y2000	M	ad	Mad	1	0	0	0	0	0	32.7	48	0	NIE
JN 95878	d00764	y2000	M	ad	Mad	1	0	0	0	0	0	32.9	48	19	NIE
JN 95879	d00765	y2000	F	ad	Fad	0	1	0	0	0	0	34.3	44	0	NIE
JN 95880	d00766	y2000	M	ad	Mad	1	0	0	0	0	0	30.7	42	9	NIE
JN 95883	d00767	y2000	M	ad	Mad	1	0	0	0	0	0	29.3	40	0	NIE
JN 95890	d00768	y2000	M	imm	Mimm	0	0	0	0	1	0	29.9	41	8	NIE
JN 95893	d00769	y2000	M	ad	Mad	1	0	0	0	0	0	27.2	38	0	NIE
JN 95894	d00770	y2000	F	ad	Fad	0	1	0	0	0	0	35.8	42	0	NIE
JN 95895	d00771	y2000	F	imm	Fimm	0	0	0	0	0	1	36.6	51	32	NIE
JN 95897	d00772	y2000	M	imm	Mimm	0	0	0	0	1	0	29	39	0	NIE
JN 95898	d00773	y2000	M	imm	Mimm	0	0	0	0	1	0	30.9	36	15	NIE
JN 95899	d00774	y2000	M	ad	Mad	1	0	0	0	0	0	28.5	35	0	NIE
JN 95900	d00775	y2000	M	imm	Mimm	0	0	0	0	1	0	32	38	9	NIE
JN 95904	d00776	y2000	M	imm	Mimm	0	0	0	0	1	0	31.5	52	18	NIE
JN 95906	d00777	y2000	M	ad	Mad	1	0	0	0	0	0	33.1	40	0	NIE
JN 95907	d00778	y2000	M	ad	Mad	1	0	0	0	0	0	30.1	35	0	NIE
JN 95908	d00779	y2000	F	imm	Fimm	0	0	0	0	0	1	38.3	41	9	NIE
JN 95910	d00780	y2000	M	ad	Mad	1	0	0	0	0	0	30.7	44	19	NIE
JN 959juv	d00781	y2000	M	ad	Mad	1	0	0	0	0	0	31.6	38	0	NIE
JN 95914	d00782	y2000	M	ad	Mad	1	0	0	0	0	0	30	41	4	NIE
JN 95916	d00783	y2000	M	imm	Mimm	0	0	0	0	1	0	28.6	39	20	NIE
JN 95918	d00784	y2000	M	ad	Mad	1	0	0	0	0	0	30.9	40	0	NIE
JN 95919	d00785	y2000	M	ad	Mad	1	0	0	0	0	0	33.7	39	0	NIE
JN 95920	d00786	y2000	M	imm	Mimm	0	0	0	0	1	0	30.3	46	8	NIE
JN 959imm	d00787	y2000	M	ad	Mad	1	0	0	0	0	0	29.4	36	0	NIE
JN 95923	d00788	y2000	M	imm	Mimm	0	0	0	0	1	0	32.8	46	0	NIE
JN 95925	d00789	y2000	F	imm	Fimm	0	0	0	0	0	1	36	40	24	NIE
JN 95927	d00790	y2000	M	imm	Mimm	0	0	0	0	1	0	32.2	40	34	TAK
JN 95929	d00791	y2000	M	imm	Mimm	0	0	0	0	1	0	32.4	44	18	NIE
JN 95932	d00792	y2000	M	ad	Mad	1	0	0	0	0	0	30.9	38	0	NIE
JN 95933	d00793	y2000	M	imm	Mimm	0	0	0	0	1	0	30.8	40	14	TAK
JN 95935	d00794	y2000	M	ad	Mad	1	0	0	0	0	0	31.2	36	9	NIE
JN 95938	d00795	y2000	M	imm	Mimm	0	0	0	0	1	0	30	42	13	NIE
JN 95939	d00796	y2000	M	imm	Mimm	0	0	0	0	1	0	30.9	40	19	NIE
JN 95940	d00797	y2000	M	ad	Mad	1	0	0	0	0	0	30.7	37	0	NIE
JN 95941	d00798	y2000	M	imm	Mimm	0	0	0	0	1	0	29.4	38	3	NIE
JN 95942	d00799	y2000	M	imm	Mimm	0	0	0	0	1	0	30.8	39	26	NIE
JN 95943	d00800	y2000	F	imm	Fimm	0	0	0	0	0	1	36.4	39	9	NIE
JN 95944	d00801	y2000	M	imm	Mimm	0	0	0	0	1	0	31.3	40	29	NIE
JN 95945	d00802	y2000	F	imm	Fimm	0	0	0	0	0	1	34.9	44	19	NIE
JN 95946	d00803	y2000	M	imm	Mimm	0	0	0	0	1	0	30.7	40	19	NIE
JN 95951	d00804	y2000	M	ad	Mad	1	0	0	0	0	0	33	43	4	NIE
JN 95953	d00805	y2000	M	imm	Mimm	0	0	0	0	1	0	34.4	47	15	NIE
JN 95954	d00806	y2000	F	ad	Fad	0	1	0	0	0	0	37.6	57	0	NIE
JN 95955	d00807	y2000	F	imm	Fimm	0	0	0	0	0	1	36	42	14	NIE
JN 95956	d00808	y2000	M	ad	Mad	1	0	0	0	0	0	30.2	41	0	NIE
JN 95960	d00809	y2000	M	ad	Mad	1	0	0	0	0	0	31.2	40	19	NIE
JN 95963	d00810	y2000	M	imm	Mimm	0	0	0	0	1	0	30.2	41	0	NIE
JN 95964	d00811	y2000	F	imm	Fimm	0	0	0	0	0	1	35.2	55	0	NIE
JN 95967	d00812	y2000	M	ad	Mad	1	0	0	0	0	0	31.7	43	0	NIE
JN 95968	d00813	y2000	F	ad	Fad	0	1	0	0	0	0	35.1	43	14	NIE
JN 95969	d00814	y2000	F	ad	Fad	0	1	0	0	0	0	34.6	56	0	NIE
JN 95972	d00815	y2000	M	ad	Mad	1	0	0	0	0	0	31	48	3	NIE
JN 95973	d00816	y2000	M	ad	Mad	1	0	0	0	0	0	31.7	45	19	NIE
JN 95974	d00817	y2000	M	ad	Mad	1	0	0	0	0	0	30.1	42	15	NIE
JN 95975	d00818	y2000	M	imm	Mimm	0	0	0	0	1	0	33.7	50	0	NIE
JN 95976	d00819	y2000	M	ad	Mad	1	0	0	0	0	0	33.9	43	0	NIE
JN 95977	d00820	y2000	F	ad	Fad	0	1	0	0	0	0	35.4	45	9	NIE
JN 95978	d00821	y2000	M	imm	Mimm	0	0	0	0	1	0	31.3	42	25	NIE
JN 95980	d00822	y2000	M	ad	Mad	1	0	0	0	0	0	30.7	44	0	NIE
JN 95981	d00823	y2000	M	imm	Mimm	0	0	0	0	1	0	32.4	46	34	NIE
JN 95982	d00824	y2000	M	imm	Mimm	0	0	0	0	1	0	33.3	35	22	TAK
JN 95983	d00825	y2000	M	ad	Mad	1	0	0	0	0	0	32	39	0	NIE
JN 95984	d00826	y2000	F	ad	Fad	0	1	0	0	0	0	35.3	55	0	NIE
JN 95986	d00827	y2000	M	ad	Mad	1	0	0	0	0	0	33.1	41	14	TAK
JN 95987	d00828	y2000	M	imm	Mimm	0	0	0	0	1	0	30.9	43	14	NIE
JN 95988	d00829	y2000	M	ad	Mad	1	0	0	0	0	0	29.9	35	0	NIE
JN 95989	d00830	y2000	F	imm	Fimm	0	0	0	0	0	1	33.5	43	18	NIE
JN 95990	d00831	y2000	M	imm	Mimm	0	0	0	0	1	0	29.9	38	34	TAK
JN 95991	d00832	y2000	M	ad	Mad	1	0	0	0	0	0	31.5	38	19	NIE
JN 95992	d00833	y2000	M	ad	Mad	1	0	0	0	0	0	32.7	38	0	NIE
JN 95995	d00834	y2000	M	ad	Mad	1	0	0	0	0	0	31.9	43	0	NIE
JN 95996	d00835	y2000	F	imm	Fimm	0	0	0	0	0	1	32.8	55	23	NIE
JN 95998	d00836	y2000	M	imm	Mimm	0	0	0	0	1	0	30.8	42	0	NIE
JN 95999	d00837	y2000	F	imm	Fimm	0	0	0	0	0	1	35.5	52	0	NIE
JN 96000	d00838	y2000	M	ad	Mad	1	0	0	0	0	0	34.1	46	40	TAK
JN 96001	d00839	y2000	F	ad	Fad	0	1	0	0	0	0	38.4	44	9	NIE
JN 96002	d00840	y2000	M	ad	Mad	1	0	0	0	0	0	29.4	45	24	NIE
JN 96003	d00841	y2000	F	ad	Fad	0	1	0	0	0	0	35.8	44	0	NIE
JN 96007	d00842	y2000	F	imm	Fimm	0	0	0	0	0	1	38.2	44	9	NIE
JN 96009	d00843	y2000	F	imm	Fimm	0	0	0	0	0	1	38.3	50	19	TAK
JN 96010	d00844	y2000	M	imm	Mimm	0	0	0	0	1	0	29.7	41	0	NIE
JN 960juv	d00845	y2000	M	imm	Mimm	0	0	0	0	1	0	31.7	41	29	NIE
JN 96014	d00846	y2000	M	imm	Mimm	0	0	0	0	1	0	31.6	42	19	NIE
JN 96017	d00847	y2000	M	ad	Mad	1	0	0	0	0	0	32.4	49	9	NIE
JN 96018	d00848	y2000	M	ad	Mad	1	0	0	0	0	0	32.6	45	1	NIE
JN 96020	d00849	y2000	M	imm	Mimm	0	0	0	0	1	0	36.8	56	9	NIE
JN 96025	d00850	y2000	M	imm	Mimm	0	0	0	0	1	0	29.6	39	24	TAK
JN 96026	d00851	y2000	F	ad	Fad	0	1	0	0	0	0	35.1	44	12	NIE
JN 96027	d00852	y2000	M	imm	Mimm	0	0	0	0	1	0	29.6	40	0	NIE
JN 96028	d00853	y2000	M	ad	Mad	1	0	0	0	0	0	30.9	43	5	NIE
JN 96032	d00854	y2000	F	ad	Fad	0	1	0	0	0	0	36.3	55	14	NIE
JN 96034	d00855	y2000	M	imm	Mimm	0	0	0	0	1	0	31.8	40	14	NIE
JN 96035	d00856	y2000	M	ad	Mad	1	0	0	0	0	0	32.1	52	14	NIE
JN 96036	d00857	y2000	F	imm	Fimm	0	0	0	0	0	1	33.6	51	24	NIE
JN 96038	d00858	y2000	M	ad	Mad	1	0	0	0	0	0	30.5	41	0	NIE
JN 96039	d00859	y2000	M	imm	Mimm	0	0	0	0	1	0	33.8	41	1	NIE
JN 96043	d00860	y2000	F	imm	Fimm	0	0	0	0	0	1	38.6	47	0	NIE
JN 96046	d00861	y2000	M	ad	Mad	1	0	0	0	0	0	32	43	19	NIE
JN 96047	d00862	y2000	M	imm	Mimm	0	0	0	0	1	0	32.8	45	24	NIE
JN 96048	d00863	y2000	F	imm	Fimm	0	0	0	0	0	1	37	44	20	NIE
JN 96050	d00864	y2000	M	imm	Mimm	0	0	0	0	1	0	30.7	39	19	NIE
JN 96051	d00865	y2000	M	ad	Mad	1	0	0	0	0	0	28.1	38	0	NIE
JN 96052	d00866	y2000	M	ad	Mad	1	0	0	0	0	0	32.3	40	19	NIE
JN 96053	d00867	y2000	M	imm	Mimm	0	0	0	0	1	0	31.6	43	0	NIE
JN 96059	d00868	y2000	M	juv	Mjuv	0	0	1	0	0	0	31.8	40	NA	NIE
JN 96060	d00869	y2000	M	ad	Mad	1	0	0	0	0	0	29.7	36	0	NIE
JN 96066	d00870	y2000	M	ad	Mad	1	0	0	0	0	0	28.8	40	0	NIE
JN 96069	d00871	y2000	F	imm	Fimm	0	0	0	0	0	1	34.2	46	0	NIE
JN 96071	d00872	y2000	M	imm	Mimm	0	0	0	0	1	0	34.3	40	14	NIE
JN 96072	d00873	y2000	M	ad	Mad	1	0	0	0	0	0	31.1	38	0	NIE
JN 96076	d00874	y2000	M	ad	Mad	1	0	0	0	0	0	31.2	39	0	NIE
JN 96077	d00875	y2000	F	ad	Fad	0	1	0	0	0	0	36.1	43	13	NIE
JN 96078	d00876	y2000	F	imm	Fimm	0	0	0	0	0	1	38	45	15	NIE
JN 96079	d00877	y2000	F	ad	Fad	0	1	0	0	0	0	35.7	42	0	NIE
JN 96081	d00878	y2000	F	imm	Fimm	0	0	0	0	0	1	38.2	44	21	NIE
JN 96082	d00879	y2000	M	ad	Mad	1	0	0	0	0	0	33.2	40	20	NIE
JN 96083	d00880	y2000	M	ad	Mad	1	0	0	0	0	0	31.5	42	9	NIE
JN 96085	d00881	y2000	F	ad	Fad	0	1	0	0	0	0	36.2	47	14	NIE
JN 96086	d00882	y2000	F	ad	Fad	0	1	0	0	0	0	36.6	47	20	NIE
JN 96087	d00883	y2000	M	imm	Mimm	0	0	0	0	1	0	30.4	46	0	NIE
JN 96088	d00884	y2000	F	imm	Fimm	0	0	0	0	0	1	36.6	43	19	NIE
JN 96090	d00885	y2000	M	ad	Mad	1	0	0	0	0	0	28.4	46	0	NIE
JN 96091	d00886	y2000	M	imm	Mimm	0	0	0	0	1	0	30	41	28	NIE
JN 96092	d00887	y2000	M	ad	Mad	1	0	0	0	0	0	32.8	41	17	TAK
JN 96093	d00888	y2000	M	ad	Mad	1	0	0	0	0	0	31.2	41	0	NIE
JN 96095	d00889	y2000	M	juv	Mjuv	0	0	1	0	0	0	24.3	37	NA	NIE
JN 96096	d00890	y2000	M	ad	Mad	1	0	0	0	0	0	30.8	38	0	NIE
JN 96098	d00891	y2000	M	ad	Mad	1	0	0	0	0	0	29.8	41	0	NIE
JN 96099	d00892	y2000	F	imm	Fimm	0	0	0	0	0	1	38.4	43	4	NIE
JN 96100	d00893	y2000	M	ad	Mad	1	0	0	0	0	0	31.6	39	9	NIE
JN 96101	d00894	y2000	M	imm	Mimm	0	0	0	0	1	0	33.6	42	14	NIE
JN 96102	d00895	y2000	M	imm	Mimm	0	0	0	0	1	0	28.6	40	9	TAK
JN 96105	d00896	y2000	F	ad	Fad	0	1	0	0	0	0	36.3	41	0	NIE
JN 96106	d00897	y2000	F	imm	Fimm	0	0	0	0	0	1	37.1	39	14	NIE
JN 96108	d00898	y2000	M	ad	Mad	1	0	0	0	0	0	31	38	9	NIE
JN 96juv3	d00899	y2000	M	ad	Mad	1	0	0	0	0	0	30	45	19	NIE
JN 96juv4	d00900	y2000	M	ad	Mad	1	0	0	0	0	0	30.3	41	7	NIE
JN 96juv7	d00901	y2000	F	ad	Fad	0	1	0	0	0	0	36.2	43	0	NIE
JN 96juv9	d00902	y2000	M	ad	Mad	1	0	0	0	0	0	30	38	0	NIE
JN 96120	d00903	y2000	M	ad	Mad	1	0	0	0	0	0	28.9	40	0	NIE
JN 96121	d00904	y2000	F	imm	Fimm	0	0	0	0	0	1	33.9	47	30	NIE
JN 96123	d00905	y2000	F	ad	Fad	0	1	0	0	0	0	35.3	44	14	NIE
JN 96125	d00906	y2000	F	ad	Fad	0	1	0	0	0	0	34.9	44	0	NIE
JN 96126	d00907	y2000	M	ad	Mad	1	0	0	0	0	0	28	34	25	TAK
JN 96129	d00908	y2000	M	juv	Mjuv	0	0	1	0	0	0	30.4	48	NA	NIE
JN 96131	d00909	y2000	M	imm	Mimm	0	0	0	0	1	0	31.2	37	19	NIE
JN 96135	d00910	y2000	M	ad	Mad	1	0	0	0	0	0	29.8	39	0	NIE
JN 96136	d00911	y2000	F	imm	Fimm	0	0	0	0	0	1	34.9	42	24	NIE
JN 96139	d00912	y2000	M	ad	Mad	1	0	0	0	0	0	31.6	39	0	NIE
JN 96141	d00913	y2000	M	imm	Mimm	0	0	0	0	1	0	29.8	44	2	NIE
JN 96145	d00914	y2000	F	ad	Fad	0	1	0	0	0	0	35.5	45	0	NIE
JN 96146	d00915	y2000	M	ad	Mad	1	0	0	0	0	0	34.6	41	19	NIE
JN 96148	d00916	y2000	M	ad	Mad	1	0	0	0	0	0	30.7	39	24	NIE
JN 96149	d00917	y2000	M	imm	Mimm	0	0	0	0	1	0	33.6	40	0	NIE
JN 96150	d00918	y2000	M	imm	Mimm	0	0	0	0	1	0	30.3	36	9	NIE
JN 96151	d00919	y2000	F	ad	Fad	0	1	0	0	0	0	35.1	42	14	NIE
JN 96152	d00920	y2000	F	imm	Fimm	0	0	0	0	0	1	33.4	42	0	NIE
JN 96153	d00921	y2000	F	imm	Fimm	0	0	0	0	0	1	37.8	46	20	NIE
JN 96159	d00922	y2000	M	imm	Mimm	0	0	0	0	1	0	30.9	43	0	NIE
JN 96160	d00923	y2000	M	imm	Mimm	0	0	0	0	1	0	31	44	29	TAK
JN 96162	d00924	y2000	M	imm	Mimm	0	0	0	0	1	0	30.5	40	29	TAK
JN 96163	d00925	y2000	M	ad	Mad	1	0	0	0	0	0	34.5	42	0	NIE
JN 96164	d00926	y2000	M	imm	Mimm	0	0	0	0	1	0	29.7	37	14	NIE
JN 96165	d00927	y2000	M	imm	Mimm	0	0	0	0	1	0	31	40	14	NIE
JN 96166	d00928	y2000	F	imm	Fimm	0	0	0	0	0	1	35.8	46	14	NIE
JN 96167	d00929	y2000	F	imm	Fimm	0	0	0	0	0	1	36.9	44	30	NIE
JN 96169	d00930	y2000	M	ad	Mad	1	0	0	0	0	0	30.4	39	0	NIE
JN 96170	d00931	y2000	M	ad	Mad	1	0	0	0	0	0	31.3	46	14	NIE
JN 96172	d00932	y2000	M	imm	Mimm	0	0	0	0	1	0	31.1	42	4	NIE
JN 96174	d00933	y2000	M	ad	Mad	1	0	0	0	0	0	30.9	39	0	NIE
JN 96179	d00934	y2000	M	imm	Mimm	0	0	0	0	1	0	32.7	45	19	NIE
JN 96182	d00935	y2000	M	ad	Mad	1	0	0	0	0	0	30.2	40	0	NIE
JN 96184	d00936	y2000	M	imm	Mimm	0	0	0	0	1	0	27.3	36	21	TAK
JN 96185	d00937	y2000	M	ad	Mad	1	0	0	0	0	0	35.2	45	0	NIE
JN 96186	d00938	y2000	F	imm	Fimm	0	0	0	0	0	1	36.8	47	19	NIE
JN 96187	d00939	y2000	M	ad	Mad	1	0	0	0	0	0	30.5	39	8	NIE
JN 96189	d00940	y2000	M	ad	Mad	1	0	0	0	0	0	32.9	41	14	NIE
JN 96195	d00941	y2000	M	ad	Mad	1	0	0	0	0	0	30.8	40	25	NIE
JN 96200	d00942	y2000	M	ad	Mad	1	0	0	0	0	0	32.4	42	0	NIE
JN 96202	d00943	y2000	M	imm	Mimm	0	0	0	0	1	0	30.2	40	19	NIE
JN 96206	d00944	y2000	F	imm	Fimm	0	0	0	0	0	1	36.6	43	15	NIE
JN 96209	d00945	y2000	M	ad	Mad	1	0	0	0	0	0	32.4	44	0	NIE
JN 96212	d00946	y2000	F	imm	Fimm	0	0	0	0	0	1	34.7	43	0	NIE
JN 96imm0	d00947	y2000	M	juv	Mjuv	0	0	1	0	0	0	28.9	39	NA	NIE
JN 96imm8	d00948	y2000	M	ad	Mad	1	0	0	0	0	0	31.1	41	3	NIE
JN 96imm9	d00949	y2000	M	ad	Mad	1	0	0	0	0	0	29.9	41	0	NIE
JN 96230	d00950	y2000	F	ad	Fad	0	1	0	0	0	0	34.9	43	0	NIE
JN 96231	d00951	y2000	M	ad	Mad	1	0	0	0	0	0	28.5	40	0	NIE
JN 96232	d00952	y2000	M	imm	Mimm	0	0	0	0	1	0	32	44	0	NIE
JN 96233	d00953	y2000	M	imm	Mimm	0	0	0	0	1	0	31	40	15	NIE
JN 96236	d00954	y2000	M	ad	Mad	1	0	0	0	0	0	32	39	0	NIE
JN 96237	d00955	y2000	M	ad	Mad	1	0	0	0	0	0	31	40	0	NIE
JN 96238	d00956	y2000	M	imm	Mimm	0	0	0	0	1	0	31.3	39	30	NIE
JN 96239	d00957	y2000	F	ad	Fad	0	1	0	0	0	0	32.1	47	0	NIE
JN 96242	d00958	y2000	M	ad	Mad	1	0	0	0	0	0	29.1	40	27	NIE
JN 96243	d00959	y2000	F	ad	Fad	0	1	0	0	0	0	35.2	40	0	NIE
JN 96247	d00960	y2000	M	ad	Mad	1	0	0	0	0	0	30	40	0	NIE
JN 96248	d00961	y2000	M	ad	Mad	1	0	0	0	0	0	31.9	42	0	NIE
JN 96249	d00962	y2000	M	imm	Mimm	0	0	0	0	1	0	33.3	47	5	NIE
JN 96250	d00963	y2000	M	ad	Mad	1	0	0	0	0	0	30.2	41	0	NIE
JN 96251	d00964	y2000	F	imm	Fimm	0	0	0	0	0	1	35.2	40	10	NIE
JN 96253	d00965	y2000	M	imm	Mimm	0	0	0	0	1	0	29	41	19	NIE
JN 96254	d00966	y2000	M	imm	Mimm	0	0	0	0	1	0	30	39	28	NIE
JN 96255	d00967	y2000	M	imm	Mimm	0	0	0	0	1	0	30.1	38	24	NIE
JN 96256	d00968	y2000	M	ad	Mad	1	0	0	0	0	0	29.3	45	0	NIE
JN 96259	d00969	y2000	F	ad	Fad	0	1	0	0	0	0	35.5	43	0	NIE
JN 96260	d00970	y2000	M	ad	Mad	1	0	0	0	0	0	28.8	43	0	NIE
JN 96261	d00971	y2000	F	ad	Fad	0	1	0	0	0	0	34.1	41	0	NIE
JN 96262	d00972	y2000	M	imm	Mimm	0	0	0	0	1	0	31.5	44	29	TAK
JN 96263	d00973	y2000	F	imm	Fimm	0	0	0	0	0	1	35.2	44	19	NIE
JN 96267	d00974	y2000	M	imm	Mimm	0	0	0	0	1	0	31.3	39	9	TAK
JN 96268	d00975	y2000	M	imm	Mimm	0	0	0	0	1	0	30.4	38	0	NIE
JN 96270	d00976	y2000	M	imm	Mimm	0	0	0	0	1	0	31.1	38	29	NIE
JN 96272	d00977	y2000	M	imm	Mimm	0	0	0	0	1	0	30.2	43	18	NIE
JN 96274	d00978	y2000	F	ad	Fad	0	1	0	0	0	0	36	43	0	NIE
JN 96275	d00979	y2000	M	imm	Mimm	0	0	0	0	1	0	30.4	39	14	NIE
JN 96276	d00980	y2000	M	ad	Mad	1	0	0	0	0	0	31.4	46	0	NIE
JN 96279	d00981	y2000	F	imm	Fimm	0	0	0	0	0	1	37.2	44	19	NIE
JN 96285	d00982	y2000	F	imm	Fimm	0	0	0	0	0	1	33.7	41	0	NIE
JN 96288	d00983	y2000	M	ad	Mad	1	0	0	0	0	0	29.2	37	0	NIE
JN 96290	d00984	y2000	F	ad	Fad	0	1	0	0	0	0	36.6	42	13	NIE
JN 96293	d00985	y2000	M	imm	Mimm	0	0	0	0	1	0	29.9	43	0	NIE
JN 96296	d00986	y2000	M	ad	Mad	1	0	0	0	0	0	28.4	42	25	NIE
JN 96298	d00987	y2000	M	ad	Mad	1	0	0	0	0	0	29.1	38	4	NIE
JN 96299	d00988	y2000	F	imm	Fimm	0	0	0	0	0	1	37.7	42	10	NIE
JN 96302	d00989	y2000	M	ad	Mad	1	0	0	0	0	0	31.8	41	14	NIE
JN 96312	d00990	y2000	F	ad	Fad	0	1	0	0	0	0	32.7	42	0	NIE
JN 96313	d00991	y2000	M	imm	Mimm	0	0	0	0	1	0	30.8	37	0	NIE
JN 96314	d00992	y2000	M	imm	Mimm	0	0	0	0	1	0	31.8	39	14	NIE
JN 96315	d00993	y2000	F	ad	Fad	0	1	0	0	0	0	35	51	4	NIE
JN 96316	d00994	y2000	M	imm	Mimm	0	0	0	0	1	0	31.3	45	20	TAK
JN 96318	d00995	y2000	M	imm	Mimm	0	0	0	0	1	0	29.9	41	0	NIE
JN 96319	d00996	y2000	F	ad	Fad	0	1	0	0	0	0	34.3	49	0	NIE
JN 96324	d00997	y2000	M	imm	Mimm	0	0	0	0	1	0	31.3	40	18	NIE
JN 96330	d00998	y2000	M	ad	Mad	1	0	0	0	0	0	28.7	40	0	NIE
JN 96332	d00999	y2000	F	imm	Fimm	0	0	0	0	0	1	35.1	46	9	NIE
JN 96334	d01000	y2000	M	imm	Mimm	0	0	0	0	1	0	31.2	40	24	NIE
JN 96335	d01001	y2000	M	imm	Mimm	0	0	0	0	1	0	34.2	42	28	NIE
JN 96336	d01002	y2000	F	ad	Fad	0	1	0	0	0	0	36.1	43	19	NIE
JN 96337	d01003	y2000	F	ad	Fad	0	1	0	0	0	0	32.8	56	19	NIE
JN 96339	d01004	y2000	M	ad	Mad	1	0	0	0	0	0	31.8	51	0	NIE
JN 96340	d01005	y2000	M	imm	Mimm	0	0	0	0	1	0	30.1	41	5	NIE
JN 96343	d01006	y2000	F	imm	Fimm	0	0	0	0	0	1	37.2	44	14	NIE
JN 96344	d01007	y2000	F	imm	Fimm	0	0	0	0	0	1	36.3	50	0	NIE
JN 96345	d01008	y2000	M	ad	Mad	1	0	0	0	0	0	29.7	39	24	NIE
JN 96352	d01009	y2000	M	imm	Mimm	0	0	0	0	1	0	31.4	41	9	NIE
JN 96353	d01010	y2000	M	imm	Mimm	0	0	0	0	1	0	30.5	38	21	NIE
JN 96357	d01011	y2000	F	imm	Fimm	0	0	0	0	0	1	35.2	50	22	NIE
JN 96359	d01012	y2000	F	imm	Fimm	0	0	0	0	0	1	35.6	45	0	NIE
JN 96360	d01013	y2000	F	ad	Fad	0	1	0	0	0	0	35.9	43	0	NIE
JN 96361	d01014	y2000	F	imm	Fimm	0	0	0	0	0	1	35.2	57	0	NIE
JN 96368	d01015	y2000	M	ad	Mad	1	0	0	0	0	0	30.6	37	30	TAK
JN 96369	d01016	y2000	F	ad	Fad	0	1	0	0	0	0	34.3	56	0	NIE
JN 96372	d01017	y2000	M	imm	Mimm	0	0	0	0	1	0	30.3	38	14	NIE
JN 96376	d01018	y2000	M	imm	Mimm	0	0	0	0	1	0	31.2	36	14	NIE
JN 96377	d01019	y2000	M	ad	Mad	1	0	0	0	0	0	30.2	44	0	NIE
JN 96379	d01020	y2000	M	imm	Mimm	0	0	0	0	1	0	30.7	46	24	NIE
JN 96380	d01021	y2000	M	imm	Mimm	0	0	0	0	1	0	31.7	41	0	NIE
JN 96381	d01022	y2000	M	ad	Mad	1	0	0	0	0	0	30	42	0	NIE
JN 96385	d01023	y2000	M	ad	Mad	1	0	0	0	0	0	32.1	48	0	NIE
JN 96390	d01024	y2000	M	ad	Mad	1	0	0	0	0	0	32.1	42	0	NIE
JN 96395	d01025	y2000	F	imm	Fimm	0	0	0	0	0	1	37.1	45	0	NIE
JN 96397	d01026	y2000	M	ad	Mad	1	0	0	0	0	0	32.2	40	0	NIE
JN 96398	d01027	y2000	M	imm	Mimm	0	0	0	0	1	0	32.6	42	0	NIE
JN 96404	d01028	y2000	M	imm	Mimm	0	0	0	0	1	0	28.9	44	29	NIE
JN 96407	d01029	y2000	M	ad	Mad	1	0	0	0	0	0	30.6	38	0	NIE
JN 96412	d01030	y2000	M	imm	Mimm	0	0	0	0	1	0	31.7	41	19	NIE
JN 96413	d01031	y2000	M	ad	Mad	1	0	0	0	0	0	31.5	43	0	NIE
JN 96415	d01032	y2000	F	ad	Fad	0	1	0	0	0	0	36.4	46	0	NIE
JN 96417	d01033	y2000	M	imm	Mimm	0	0	0	0	1	0	30.7	39	19	TAK
JN 96424	d01034	y2000	M	imm	Mimm	0	0	0	0	1	0	32.4	46	14	TAK
JN 96427	d01035	y2000	M	ad	Mad	1	0	0	0	0	0	29.4	41	29	NIE
JN 96428	d01036	y2000	M	ad	Mad	1	0	0	0	0	0	31.6	41	0	NIE
JN 96429	d01037	y2000	M	imm	Mimm	0	0	0	0	1	0	30.3	40	22	NIE
JN 96431	d01038	y2000	F	imm	Fimm	0	0	0	0	0	1	35.6	44	0	NIE
JN 96432	d01039	y2000	F	imm	Fimm	0	0	0	0	0	1	36.3	41	20	NIE
JN 96434	d01040	y2000	M	juv	Mjuv	0	0	1	0	0	0	30.3	38	NA	NIE
JN 96437	d01041	y2000	F	ad	Fad	0	1	0	0	0	0	34.6	45	0	NIE
JN 96441	d01042	y2000	M	ad	Mad	1	0	0	0	0	0	30.4	42	0	NIE
JN 96442	d01043	y2000	M	imm	Mimm	0	0	0	0	1	0	32.4	39	11	NIE
JN 96444	d01044	y2000	F	ad	Fad	0	1	0	0	0	0	36.6	44	0	NIE
JN 96445	d01045	y2000	F	imm	Fimm	0	0	0	0	0	1	37.7	46	8	NIE
JN 96447	d01046	y2000	F	ad	Fad	0	1	0	0	0	0	34.2	41	19	NIE
JN 96449	d01047	y2000	M	ad	Mad	1	0	0	0	0	0	31.5	42	0	NIE
JN 96450	d01048	y2000	M	imm	Mimm	0	0	0	0	1	0	30.4	40	24	NIE
JN 96451	d01049	y2000	M	imm	Mimm	0	0	0	0	1	0	30.2	41	22	NIE
JN 96452	d01050	y2000	M	imm	Mimm	0	0	0	0	1	0	30.4	50	10	NIE
JN 96458	d01051	y2000	M	juv	Mjuv	0	0	1	0	0	0	27.5	36	NA	NIE
JN 96459	d01052	y2000	F	ad	Fad	0	1	0	0	0	0	35.1	45	14	NIE
JN 96463	d01053	y2000	F	imm	Fimm	0	0	0	0	0	1	37.8	48	10	NIE
JN 96465	d01054	y2000	M	ad	Mad	1	0	0	0	0	0	32.6	38	0	NIE
JN 96474	d01055	y2000	M	ad	Mad	1	0	0	0	0	0	30.4	28	0	NIE
JN 96475	d01056	y2000	F	imm	Fimm	0	0	0	0	0	1	37.2	30	29	NIE
JN 96482	d01057	y2000	F	imm	Fimm	0	0	0	0	0	1	34.8	44	19	NIE
JN 96486	d01058	y2000	M	ad	Mad	1	0	0	0	0	0	32	46	0	NIE
JN 96488	d01059	y2000	M	juv	Mjuv	0	0	1	0	0	0	31.7	42	NA	NIE
JN 96503	d01060	y2000	F	imm	Fimm	0	0	0	0	0	1	34	36	14	NIE
JN 965juv	d01061	y2000	M	ad	Mad	1	0	0	0	0	0	31.4	37	0	NIE
JN 96517	d01062	y2000	M	imm	Mimm	0	0	0	0	1	0	29.2	44	16	NIE
JN 96519	d01063	y2000	F	imm	Fimm	0	0	0	0	0	1	34.8	41	0	NIE
JN 96520	d01064	y2000	F	ad	Fad	0	1	0	0	0	0	36.9	46	14	NIE
JN 96524	d01065	y2000	M	imm	Mimm	0	0	0	0	1	0	31.7	37	15	TAK
JN 96527	d01066	y2000	M	imm	Mimm	0	0	0	0	1	0	32.1	43	28	NIE
JN 96528	d01067	y2000	M	ad	Mad	1	0	0	0	0	0	30.7	37	0	NIE
JN 96530	d01068	y2000	F	imm	Fimm	0	0	0	0	0	1	36.1	40	15	NIE
JN 96532	d01069	y2000	M	imm	Mimm	0	0	0	0	1	0	31.1	39	17	NIE
JN 96534	d01070	y2000	M	imm	Mimm	0	0	0	0	1	0	31.7	37	24	NIE
JN 96535	d01071	y2000	F	imm	Fimm	0	0	0	0	0	1	36.9	42	35	NIE
JN 96537	d01072	y2000	M	ad	Mad	1	0	0	0	0	0	31.9	41	19	TAK
JN 96542	d01073	y2000	M	ad	Mad	1	0	0	0	0	0	30.8	38	0	NIE
JN 96544	d01074	y2000	F	imm	Fimm	0	0	0	0	0	1	36.8	48	8	NIE
JN 96545	d01075	y2000	M	ad	Mad	1	0	0	0	0	0	29.3	42	0	NIE
JN 96546	d01076	y2000	M	ad	Mad	1	0	0	0	0	0	32.3	41	0	NIE
JN 96549	d01077	y2000	F	ad	Fad	0	1	0	0	0	0	36.7	43	0	NIE
JN 96552	d01078	y2000	M	imm	Mimm	0	0	0	0	1	0	34.2	44	9	NIE
JN 96554	d01079	y2000	M	ad	Mad	1	0	0	0	0	0	33.2	38	14	NIE
JN 96555	d01080	y2000	M	ad	Mad	1	0	0	0	0	0	32.1	40	25	NIE
JN 96556	d01081	y2000	F	ad	Fad	0	1	0	0	0	0	35.8	47	0	NIE
JN 96557	d01082	y2000	M	imm	Mimm	0	0	0	0	1	0	29.7	39	29	TAK
JN 96561	d01083	y2000	F	imm	Fimm	0	0	0	0	0	1	36.2	41	19	NIE
JN 96562	d01084	y2000	F	imm	Fimm	0	0	0	0	0	1	36.6	44	0	NIE
JN 96563	d01085	y2000	M	ad	Mad	1	0	0	0	0	0	30.8	40	9	NIE
JN 96565	d01086	y2000	M	ad	Mad	1	0	0	0	0	0	30.9	36	30	TAK
JN 96569	d01087	y2000	M	imm	Mimm	0	0	0	0	1	0	30.2	40	12	NIE
JN 96570	d01088	y2000	M	imm	Mimm	0	0	0	0	1	0	30.8	38	19	NIE
JN 96571	d01089	y2000	M	imm	Mimm	0	0	0	0	1	0	32.3	39	14	NIE
JN 96573	d01090	y2000	M	imm	Mimm	0	0	0	0	1	0	30.4	46	9	NIE
JN 96575	d01091	y2000	F	ad	Fad	0	1	0	0	0	0	33.7	42	24	NIE
JN 96577	d01092	y2000	M	ad	Mad	1	0	0	0	0	0	32.1	38	0	NIE
JN 96584	d01093	y2000	M	imm	Mimm	0	0	0	0	1	0	33	42	24	TAK
JN 96589	d01094	y2000	F	imm	Fimm	0	0	0	0	0	1	37.7	43	27	TAK
JN 96593	d01095	y2000	M	ad	Mad	1	0	0	0	0	0	30.2	48	9	NIE
JN 96594	d01096	y2000	M	ad	Mad	1	0	0	0	0	0	31.5	38	NA	NIE
JN 96595	d01097	y2000	M	ad	Mad	1	0	0	0	0	0	30.4	40	22	TAK
JN 96596	d01098	y2000	M	ad	Mad	1	0	0	0	0	0	32.3	51	0	NIE
JN 96597	d01099	y2000	M	imm	Mimm	0	0	0	0	1	0	30.9	40	13	NIE
JN 96598	d01100	y2000	M	ad	Mad	1	0	0	0	0	0	30	41	34	TAK
JN 96599	d01101	y2000	F	ad	Fad	0	1	0	0	0	0	37.1	44	10	NIE
JN 96601	d01102	y2000	M	ad	Mad	1	0	0	0	0	0	31.2	40	27	TAK
JN 96603	d01103	y2000	M	imm	Mimm	0	0	0	0	1	0	32.8	41	4	NIE
JN 96604	d01104	y2000	M	imm	Mimm	0	0	0	0	1	0	31.3	44	14	NIE
JN 96606	d01105	y2000	M	imm	Mimm	0	0	0	0	1	0	30.7	46	14	TAK
JN 96607	d01106	y2000	M	imm	Mimm	0	0	0	0	1	0	31.5	38	0	NIE
JN 96608	d01107	y2000	M	imm	Mimm	0	0	0	0	1	0	30.7	41	15	NIE
JN 96609	d01108	y2000	M	imm	Mimm	0	0	0	0	1	0	30.6	40	0	NIE
JN 96610	d01109	y2000	F	ad	Fad	0	1	0	0	0	0	37.4	45	0	NIE
JN 96612	d01110	y2000	M	ad	Mad	1	0	0	0	0	0	32.7	41	0	NIE
JN 96613	d01111	y2000	M	ad	Mad	1	0	0	0	0	0	32.3	40	0	NIE
JN 96615	d01112	y2000	M	imm	Mimm	0	0	0	0	1	0	30.4	41	8	NIE
JN 96617	d01113	y2000	M	ad	Mad	1	0	0	0	0	0	31	39	12	NIE
JN 96619	d01114	y2000	F	imm	Fimm	0	0	0	0	0	1	34.5	47	14	NIE
JN 96624	d01115	y2000	M	ad	Mad	1	0	0	0	0	0	29.9	40	0	NIE
JN 96625	d01116	y2000	F	ad	Fad	0	1	0	0	0	0	34.9	44	0	NIE
JN 96629	d01117	y2000	M	ad	Mad	1	0	0	0	0	0	30.2	41	26	TAK
JN 96632	d01118	y2000	M	ad	Mad	1	0	0	0	0	0	29.7	36	28	TAK
JN 96634	d01119	y2000	M	ad	Mad	1	0	0	0	0	0	32.7	38	34	TAK
JN 96635	d01120	y2000	F	imm	Fimm	0	0	0	0	0	1	36.7	45	19	NIE
JN 96638	d01121	y2000	M	ad	Mad	1	0	0	0	0	0	30.8	42	10	NIE
JN 96640	d01122	y2000	F	imm	Fimm	0	0	0	0	0	1	36.8	43	4	NIE
JN 96643	d01123	y2000	M	ad	Mad	1	0	0	0	0	0	29.8	39	29	TAK
JN 96645	d01124	y2000	F	imm	Fimm	0	0	0	0	0	1	37.6	44	19	NIE
JN 96646	d01125	y2000	M	ad	Mad	1	0	0	0	0	0	31.5	37	0	NIE
JN 96647	d01126	y2000	M	ad	Mad	1	0	0	0	0	0	31.8	39	10	NIE
JN 96648	d01127	y2000	M	ad	Mad	1	0	0	0	0	0	31.1	45	19	TAK
JN 96651	d01128	y2000	M	ad	Mad	1	0	0	0	0	0	31	39	0	NIE
JN 96653	d01129	y2000	M	ad	Mad	1	0	0	0	0	0	31	35	0	NIE
JN 96654	d01130	y2000	F	imm	Fimm	0	0	0	0	0	1	35.7	44	14	NIE
JN 96655	d01131	y2000	M	imm	Mimm	0	0	0	0	1	0	31.1	37	3	NIE
JN 96657	d01132	y2000	M	imm	Mimm	0	0	0	0	1	0	31.9	41	18	NIE
JN 96658	d01133	y2000	M	ad	Mad	1	0	0	0	0	0	31.8	37	5	NIE
JN 96659	d01134	y2000	F	imm	Fimm	0	0	0	0	0	1	35.7	45	22	NIE
JN 96660	d01135	y2000	F	ad	Fad	0	1	0	0	0	0	34.7	39	0	NIE
JN 96661	d01136	y2000	F	imm	Fimm	0	0	0	0	0	1	35.2	48	29	NIE
JN 96664	d01137	y2000	F	ad	Fad	0	1	0	0	0	0	36.3	48	10	NIE
JN 96665	d01138	y2000	M	juv	Mjuv	0	0	1	0	0	0	30.1	41	NA	NIE
JN 96666	d01139	y2000	F	ad	Fad	0	1	0	0	0	0	37.6	45	29	TAK
JN 96670	d01140	y2000	M	ad	Mad	1	0	0	0	0	0	31.9	39	14	TAK
JN 96671	d01141	y2000	M	juv	Mjuv	0	0	1	0	0	0	30.3	40	NA	NIE
JN 96672	d01142	y2000	F	ad	Fad	0	1	0	0	0	0	36.5	43	0	NIE
JN 96675	d01143	y2000	M	ad	Mad	1	0	0	0	0	0	34.2	44	0	NIE
JN 96676	d01144	y2000	M	ad	Mad	1	0	0	0	0	0	31.2	38	0	NIE
JN 96678	d01145	y2000	F	imm	Fimm	0	0	0	0	0	1	35.9	46	14	NIE
JN 96679	d01146	y2000	M	imm	Mimm	0	0	0	0	1	0	33.4	40	34	TAK
JN 96681	d01147	y2000	F	ad	Fad	0	1	0	0	0	0	34.9	44	19	NIE
JN 96683	d01148	y2000	M	imm	Mimm	0	0	0	0	1	0	31.3	42	19	NIE
JN 96684	d01149	y2000	M	ad	Mad	1	0	0	0	0	0	29	41	3	NIE
JN 96685	d01150	y2000	M	imm	Mimm	0	0	0	0	1	0	30.2	40	0	NIE
JN 96687	d01151	y2000	M	imm	Mimm	0	0	0	0	1	0	31.5	42	20	TAK
JN 96689	d01152	y2000	M	imm	Mimm	0	0	0	0	1	0	32.4	41	14	NIE
JN 96690	d01153	y2000	M	juv	Mjuv	0	0	1	0	0	0	30.6	37	NA	NIE
JN 96692	d01154	y2000	M	ad	Mad	1	0	0	0	0	0	32.1	39	8	NIE
JN 96693	d01155	y2000	M	juv	Mjuv	0	0	1	0	0	0	28.1	34	NA	NIE
JN 96694	d01156	y2000	F	ad	Fad	0	1	0	0	0	0	35.8	44	26	NIE
JN 96695	d01157	y2000	M	ad	Mad	1	0	0	0	0	0	31	38	0	NIE
JN 96696	d01158	y2000	M	ad	Mad	1	0	0	0	0	0	30.4	37	20	TAK
JN 96697	d01159	y2000	M	imm	Mimm	0	0	0	0	1	0	29.9	39	14	NIE
JN 96698	d01160	y2000	M	ad	Mad	1	0	0	0	0	0	31.3	39	0	NIE
JN 96699	d01161	y2000	M	imm	Mimm	0	0	0	0	1	0	32	39	14	NIE
JN 96700	d01162	y2000	M	ad	Mad	1	0	0	0	0	0	31.7	42	0	NIE
JN 96701	d01163	y2000	F	ad	Fad	0	1	0	0	0	0	36.3	41	0	NIE
JN 96702	d01164	y2000	M	ad	Mad	1	0	0	0	0	0	29.4	43	0	NIE
JN 96705	d01165	y2000	M	ad	Mad	1	0	0	0	0	0	29.5	39	0	NIE
JN 96706	d01166	y2000	M	ad	Mad	1	0	0	0	0	0	31	41	0	NIE
JN 96707	d01167	y2000	M	ad	Mad	1	0	0	0	0	0	30.3	38	9	NIE
JN 96709	d01168	y2000	M	ad	Mad	1	0	0	0	0	0	29.4	38	0	NIE
JN 96710	d01169	y2000	M	imm	Mimm	0	0	0	0	1	0	31	38	13	NIE
JN 967juv	d01170	y2000	M	juv	Mjuv	0	0	1	0	0	0	30.7	40	NA	NIE
JN 96713	d01171	y2000	M	ad	Mad	1	0	0	0	0	0	31.8	40	0	NIE
JN 96714	d01172	y2000	M	ad	Mad	1	0	0	0	0	0	31.8	40	0	NIE
JN 96715	d01173	y2000	M	ad	Mad	1	0	0	0	0	0	30.1	40	20	NIE
JN 96717	d01174	y2000	M	imm	Mimm	0	0	0	0	1	0	27	39	24	NIE
JN 96720	d01175	y2000	M	ad	Mad	1	0	0	0	0	0	27.2	43	0	NIE
JN 96721	d01176	y2000	F	imm	Fimm	0	0	0	0	0	1	35.8	39	23	NIE
JN 96723	d01177	y2000	M	imm	Mimm	0	0	0	0	1	0	29.6	38	31	NIE
JN 96725	d01178	y2000	F	ad	Fad	0	1	0	0	0	0	33.8	43	0	NIE
JN 96726	d01179	y2000	F	imm	Fimm	0	0	0	0	0	1	35.1	46	14	NIE
JN 96727	d01180	y2000	F	juv	Fjuv	0	0	0	1	0	0	34	39	NA	NIE
JN 96729	d01181	y2000	M	ad	Mad	1	0	0	0	0	0	29.6	38	0	NIE
JN 96730	d01182	y2000	M	imm	Mimm	0	0	0	0	1	0	31.1	37	14	NIE
JN 96731	d01183	y2000	M	ad	Mad	1	0	0	0	0	0	28.6	38	0	NIE
JN 96732	d01184	y2000	M	ad	Mad	1	0	0	0	0	0	30.9	37	21	NIE
JN 96735	d01185	y2000	M	imm	Mimm	0	0	0	0	1	0	29.2	43	24	NIE
JN 96736	d01186	y2000	M	ad	Mad	1	0	0	0	0	0	31.1	39	0	NIE
JN 96740	d01187	y2000	M	imm	Mimm	0	0	0	0	1	0	32.3	38	29	NIE
JN 96741	d01188	y2000	F	ad	Fad	0	1	0	0	0	0	37.3	50	19	NIE
JN 96742	d01189	y2000	F	imm	Fimm	0	0	0	0	0	1	37.3	44	15	NIE
JN 96743	d01190	y2000	M	ad	Mad	1	0	0	0	0	0	32.2	38	15	NIE
JN 96744	d01191	y2000	F	ad	Fad	0	1	0	0	0	0	37.7	45	4	NIE
JN 96745	d01192	y2000	M	juv	Mjuv	0	0	1	0	0	0	30.2	37	NA	NIE
JN 96746	d01193	y2000	M	juv	Mjuv	0	0	1	0	0	0	31.6	40	NA	NIE
JN 96747	d01194	y2000	M	ad	Mad	1	0	0	0	0	0	29.5	40	0	NIE
JN 96749	d01195	y2000	F	juv	Fjuv	0	0	0	1	0	0	35	39	NA	NIE
JN 96750	d01196	y2000	M	imm	Mimm	0	0	0	0	1	0	33.7	40	21	NIE
JN 96751	d01197	y2000	M	juv	Mjuv	0	0	1	0	0	0	32.1	38	NA	NIE
JN 96753	d01198	y2000	M	imm	Mimm	0	0	0	0	1	0	30.5	43	14	NIE
JN 96754	d01199	y2000	M	ad	Mad	1	0	0	0	0	0	32.6	39	0	NIE
JN 96755	d01200	y2000	M	ad	Mad	1	0	0	0	0	0	31.6	37	0	NIE
JN 96756	d01201	y2000	M	imm	Mimm	0	0	0	0	1	0	30.9	39	0	NIE
JN 96757	d01202	y2000	M	ad	Mad	1	0	0	0	0	0	31	37	0	NIE
JN 96762	d01203	y2000	M	imm	Mimm	0	0	0	0	1	0	30.9	40	28	NIE
JN 96763	d01204	y2000	M	imm	Mimm	0	0	0	0	1	0	30.5	40	24	NIE
JN 96764	d01205	y2000	F	juv	Fjuv	0	0	0	1	0	0	35.3	45	NA	NIE
JN 96766	d01206	y2000	M	ad	Mad	1	0	0	0	0	0	30.2	37	0	NIE
JN 96767	d01207	y2000	M	ad	Mad	1	0	0	0	0	0	31	38	0	NIE
JN 96768	d01208	y2000	M	ad	Mad	1	0	0	0	0	0	32	38	0	NIE
JN 96769	d01209	y2000	M	juv	Mjuv	0	0	1	0	0	0	33	38	NA	NIE
JN 96770	d01210	y2000	M	ad	Mad	1	0	0	0	0	0	30.8	38	0	NIE
JN 96771	d01211	y2000	M	ad	Mad	1	0	0	0	0	0	31	37	20	NIE
JN 96772	d01212	y2000	M	ad	Mad	1	0	0	0	0	0	30.8	41	25	TAK
JN 96775	d01213	y2000	M	ad	Mad	1	0	0	0	0	0	31.6	47	4	NIE
JN 96776	d01214	y2000	M	imm	Mimm	0	0	0	0	1	0	34.3	43	14	NIE
JN 96777	d01215	y2000	M	imm	Mimm	0	0	0	0	1	0	34.1	39	8	NIE
JN 96781	d01216	y2000	M	ad	Mad	1	0	0	0	0	0	29.6	39	0	NIE
JN 96784	d01217	y2000	M	ad	Mad	1	0	0	0	0	0	32.3	41	9	NIE
JN 96785	d01218	y2000	F	imm	Fimm	0	0	0	0	0	1	35.2	46	19	NIE
JN 96786	d01219	y2000	F	imm	Fimm	0	0	0	0	0	1	36.7	42	34	TAK
JN 96787	d01220	y2000	M	ad	Mad	1	0	0	0	0	0	32.7	49	3	NIE
JN 96789	d01221	y2000	F	imm	Fimm	0	0	0	0	0	1	36	47	0	NIE
JN 96790	d01222	y2000	F	ad	Fad	0	1	0	0	0	0	34.9	43	14	NIE
JN 96791	d01223	y2000	F	imm	Fimm	0	0	0	0	0	1	37.3	42	9	NIE
JN 96792	d01224	y2000	M	juv	Mjuv	0	0	1	0	0	0	29.4	37	NA	NIE
JN 96794	d01225	y2000	M	ad	Mad	1	0	0	0	0	0	32	40	0	NIE
JN 96796	d01226	y2000	F	ad	Fad	0	1	0	0	0	0	36.5	47	0	NIE
JN 96797	d01227	y2000	F	ad	Fad	0	1	0	0	0	0	36.4	47	34	TAK
JN 96803	d01228	y2000	M	imm	Mimm	0	0	0	0	1	0	33.5	40	11	NIE
JN 96804	d01229	y2000	M	imm	Mimm	0	0	0	0	1	0	31.2	40	27	TAK
JN 96806	d01230	y2000	M	juv	Mjuv	0	0	1	0	0	0	32.7	40	NA	NIE
JN 96807	d01231	y2000	F	imm	Fimm	0	0	0	0	0	1	36.3	43	24	NIE
JN 96808	d01232	y2000	M	imm	Mimm	0	0	0	0	1	0	29.6	41	0	NIE
JN 96809	d01233	y2000	F	imm	Fimm	0	0	0	0	0	1	38.3	54	0	NIE
JN 96810	d01234	y2000	M	imm	Mimm	0	0	0	0	1	0	31.1	39	25	NIE
JN 968juv	d01235	y2000	M	ad	Mad	1	0	0	0	0	0	32.8	39	15	NIE
JN 96812	d01236	y2000	F	ad	Fad	0	1	0	0	0	0	35.2	47	0	NIE
JN 96814	d01237	y2000	M	ad	Mad	1	0	0	0	0	0	30.3	44	0	NIE
JN 96815	d01238	y2000	M	imm	Mimm	0	0	0	0	1	0	31.4	43	14	NIE
JN 96816	d01239	y2000	M	ad	Mad	1	0	0	0	0	0	31.8	39	34	NIE
JN 96817	d01240	y2000	F	ad	Fad	0	1	0	0	0	0	36	45	0	NIE
JN 96818	d01241	y2000	M	ad	Mad	1	0	0	0	0	0	31.4	41	24	NIE
JN 96819	d01242	y2000	M	ad	Mad	1	0	0	0	0	0	31.9	43	NA	NIE
JN 96820	d01243	y2000	M	ad	Mad	1	0	0	0	0	0	33.2	39	0	NIE
JN 96826	d01244	y2000	M	imm	Mimm	0	0	0	0	1	0	29.8	37	22	TAK
JN 96827	d01245	y2000	M	ad	Mad	1	0	0	0	0	0	31.3	41	10	NIE
JN 96828	d01246	y2000	M	ad	Mad	1	0	0	0	0	0	30.2	43	4	NIE
JN 96829	d01247	y2000	M	imm	Mimm	0	0	0	0	1	0	29.4	41	29	NIE
JN 96830	d01248	y2000	F	imm	Fimm	0	0	0	0	0	1	37.4	51	0	NIE
JN 96832	d01249	y2000	F	ad	Fad	0	1	0	0	0	0	35.2	42	0	NIE
JN 96833	d01250	y2000	M	ad	Mad	1	0	0	0	0	0	31.3	41	0	NIE
JN 96834	d01251	y2000	F	ad	Fad	0	1	0	0	0	0	35.8	44	20	NIE
JN 96835	d01252	y2000	M	ad	Mad	1	0	0	0	0	0	28.6	40	10	NIE
JN 96836	d01253	y2000	F	ad	Fad	0	1	0	0	0	0	35.9	49	0	NIE
JN 96838	d01254	y2000	M	ad	Mad	1	0	0	0	0	0	29.6	41	0	NIE
JN 96839	d01255	y2000	M	ad	Mad	1	0	0	0	0	0	30.7	42	0	NIE
JN 96840	d01256	y2000	M	imm	Mimm	0	0	0	0	1	0	32.5	41	21	TAK
JN 96841	d01257	y2000	F	imm	Fimm	0	0	0	0	0	1	34.3	48	15	NIE
JN 96842	d01258	y2000	F	imm	Fimm	0	0	0	0	0	1	35.5	46	9	NIE
JN 96844	d01259	y2000	M	ad	Mad	1	0	0	0	0	0	32.3	42	4	NIE
JN 96847	d01260	y2000	M	ad	Mad	1	0	0	0	0	0	30.9	39	0	NIE
JN 96848	d01261	y2000	F	imm	Fimm	0	0	0	0	0	1	37.4	44	24	NIE
JN 96849	d01262	y2000	F	imm	Fimm	0	0	0	0	0	1	33.2	47	10	NIE
JN 96851	d01263	y2000	M	imm	Mimm	0	0	0	0	1	0	32.4	43	9	NIE
JN 96853	d01264	y2000	F	imm	Fimm	0	0	0	0	0	1	35.7	45	28	TAK
JN 96855	d01265	y2000	F	ad	Fad	0	1	0	0	0	0	37.4	43	29	NIE
JN 96856	d01266	y2000	M	ad	Mad	1	0	0	0	0	0	32.2	38	0	NIE
JN 96857	d01267	y2000	F	ad	Fad	0	1	0	0	0	0	36.1	44	14	NIE
JN 96861	d01268	y2000	F	ad	Fad	0	1	0	0	0	0	34.2	48	15	NIE
JN 96865	d01269	y2000	F	ad	Fad	0	1	0	0	0	0	35.8	46	9	NIE
JN 96866	d01270	y2000	M	imm	Mimm	0	0	0	0	1	0	31.2	38	19	TAK
JN 96868	d01271	y2000	F	ad	Fad	0	1	0	0	0	0	36.8	43	25	NIE
JN 96869	d01272	y2000	M	ad	Mad	1	0	0	0	0	0	31.3	38	0	NIE
JN 96870	d01273	y2000	F	ad	Fad	0	1	0	0	0	0	36.1	47	20	NIE
JN 96873	d01274	y2000	M	ad	Mad	1	0	0	0	0	0	31.4	40	34	NIE
JN 96876	d01275	y2000	M	imm	Mimm	0	0	0	0	1	0	30.2	41	14	NIE
JN 96877	d01276	y2000	F	ad	Fad	0	1	0	0	0	0	36.1	43	0	NIE
JN 96878	d01277	y2000	M	imm	Mimm	0	0	0	0	1	0	33.1	48	19	NIE
JN 96880	d01278	y2000	M	imm	Mimm	0	0	0	0	1	0	31.6	40	29	NIE
JN 96887	d01279	y2000	M	ad	Mad	1	0	0	0	0	0	35.7	54	0	NIE
JN 96890	d01280	y2000	M	juv	Mjuv	0	0	1	0	0	0	31.5	40	NA	NIE
JN 96891	d01281	y2000	M	juv	Mjuv	0	0	1	0	0	0	29.2	39	NA	NIE
JN 96896	d01282	y2000	F	ad	Fad	0	1	0	0	0	0	38.3	51	14	NIE
JN 96900	d01283	y2000	F	ad	Fad	0	1	0	0	0	0	36.3	51	21	NIE
JN 96901	d01284	y2000	M	ad	Mad	1	0	0	0	0	0	31.5	46	15	NIE
JN 96902	d01285	y2000	M	ad	Mad	1	0	0	0	0	0	31.3	49	0	NIE
JN 96903	d01286	y2000	F	ad	Fad	0	1	0	0	0	0	36.1	39	14	NIE
JN 96905	d01287	y2000	M	ad	Mad	1	0	0	0	0	0	31.1	40	29	NIE
JN 96906	d01288	y2000	M	imm	Mimm	0	0	0	0	1	0	31.5	41	19	NIE
JN 96908	d01289	y2000	F	imm	Fimm	0	0	0	0	0	1	38.8	47	19	NIE
JN 96915	d01290	y2000	M	ad	Mad	1	0	0	0	0	0	33.3	43	0	NIE
JN 96916	d01291	y2000	M	ad	Mad	1	0	0	0	0	0	30.5	43	24	TAK
JN 96918	d01292	y2000	M	ad	Mad	1	0	0	0	0	0	29.8	40	0	NIE
JN 96919	d01293	y2000	M	ad	Mad	1	0	0	0	0	0	31.2	40	0	NIE
JN 96920	d01294	y2000	F	ad	Fad	0	1	0	0	0	0	38.8	51	0	NIE
JN 96923	d01295	y2000	M	imm	Mimm	0	0	0	0	1	0	30.1	42	0	NIE
JN 96929	d01296	y2000	F	ad	Fad	0	1	0	0	0	0	35.3	43	0	NIE
JN 96930	d01297	y2000	M	imm	Mimm	0	0	0	0	1	0	31	46	29	TAK
JN 96932	d01298	y2000	M	ad	Mad	1	0	0	0	0	0	29.8	44	0	NIE
JN 96934	d01299	y2000	M	ad	Mad	1	0	0	0	0	0	30	40	33	TAK
JN 96937	d01300	y2000	F	ad	Fad	0	1	0	0	0	0	36	54	0	NIE
JN 96938	d01301	y2000	M	ad	Mad	1	0	0	0	0	0	30.6	41	24	NIE
JN 96940	d01302	y2000	M	imm	Mimm	0	0	0	0	1	0	30.5	46	20	TAK
JN 96941	d01303	y2000	F	imm	Fimm	0	0	0	0	0	1	35.7	42	0	NIE
JN 96943	d01304	y2000	M	ad	Mad	1	0	0	0	0	0	30.3	46	0	NIE
JN 96944	d01305	y2000	F	ad	Fad	0	1	0	0	0	0	34.1	42	33	NIE
JN 96949	d01306	y2000	M	ad	Mad	1	0	0	0	0	0	32	40	0	NIE
JN 96952	d01307	y2000	M	imm	Mimm	0	0	0	0	1	0	29.8	36	14	NIE
JN 96953	d01308	y2000	M	imm	Mimm	0	0	0	0	1	0	31.4	38	0	NIE
JN 96954	d01309	y2000	M	imm	Mimm	0	0	0	0	1	0	32.1	40	19	NIE
JN 96955	d01310	y2000	M	imm	Mimm	0	0	0	0	1	0	29.3	49	20	TAK
JN 96956	d01311	y2000	M	imm	Mimm	0	0	0	0	1	0	31.2	40	4	NIE
JN 96957	d01312	y2000	M	ad	Mad	1	0	0	0	0	0	32.5	45	4	NIE
JN 96959	d01313	y2000	M	ad	Mad	1	0	0	0	0	0	31.8	39	0	NIE
JN 96961	d01314	y2000	M	ad	Mad	1	0	0	0	0	0	34.1	42	0	NIE
JN 96962	d01315	y2000	M	ad	Mad	1	0	0	0	0	0	31.2	41	0	NIE
JN 96963	d01316	y2000	F	ad	Fad	0	1	0	0	0	0	34.3	45	24	NIE
JN 96964	d01317	y2000	M	imm	Mimm	0	0	0	0	1	0	30.2	44	25	TAK
JN 96968	d01318	y2000	M	ad	Mad	1	0	0	0	0	0	31.7	46	0	NIE
JN 96969	d01319	y2000	M	ad	Mad	1	0	0	0	0	0	33.4	42	24	NIE
JN 96970	d01320	y2000	M	ad	Mad	1	0	0	0	0	0	28.9	42	0	NIE
JN 96973	d01321	y2000	F	imm	Fimm	0	0	0	0	0	1	37.3	47	8	NIE
JN 96974	d01322	y2000	M	ad	Mad	1	0	0	0	0	0	28.1	42	15	NIE
JN 96976	d01323	y2000	F	imm	Fimm	0	0	0	0	0	1	34.5	46	20	NIE
JN 96978	d01324	y2000	M	imm	Mimm	0	0	0	0	1	0	29.5	46	9	NIE
JN 96979	d01325	y2000	F	imm	Fimm	0	0	0	0	0	1	33.4	42	10	NIE
JN 96980	d01326	y2000	M	ad	Mad	1	0	0	0	0	0	29.3	42	0	NIE
JN 96981	d01327	y2000	M	imm	Mimm	0	0	0	0	1	0	32.4	45	27	TAK
JN 96982	d01328	y2000	F	ad	Fad	0	1	0	0	0	0	36.9	46	30	TAK
JN 96984	d01329	y2000	F	imm	Fimm	0	0	0	0	0	1	35.9	45	21	NIE
JN 96987	d01330	y2000	M	imm	Mimm	0	0	0	0	1	0	33.3	45	8	NIE
JN 96988	d01331	y2000	M	juv	Mjuv	0	0	1	0	0	0	25.9	34	NA	NIE
JN 96989	d01332	y2000	F	ad	Fad	0	1	0	0	0	0	35.2	44	0	NIE
JN 96992	d01333	y2000	M	imm	Mimm	0	0	0	0	1	0	31.6	39	29	NIE
JN 96994	d01334	y2000	M	imm	Mimm	0	0	0	0	1	0	32.2	41	0	NIE
JN 96995	d01335	y2000	M	imm	Mimm	0	0	0	0	1	0	31.4	45	0	NIE
JN 96999	d01336	y2000	M	imm	Mimm	0	0	0	0	1	0	31	39	11	NIE
JN 97003	d01337	y2000	F	ad	Fad	0	1	0	0	0	0	35.5	56	5	NIE
JN 97006	d01338	y2000	M	ad	Mad	1	0	0	0	0	0	30.6	44	0	NIE
JN 97008	d01339	y2000	F	imm	Fimm	0	0	0	0	0	1	35.5	39	31	NIE
JN 97010	d01340	y2000	M	juv	Mjuv	0	0	1	0	0	0	28.4	40	NA	NIE
JN 97012	d01341	y2000	M	ad	Mad	1	0	0	0	0	0	33.9	41	29	NIE
JN 97015	d01342	y2000	M	ad	Mad	1	0	0	0	0	0	31.5	46	1	NIE
JN 97016	d01343	y2000	M	imm	Mimm	0	0	0	0	1	0	30.3	36	19	NIE
JN 970imm	d01344	y2000	M	imm	Mimm	0	0	0	0	1	0	33.6	52	10	NIE
JN 97029	d01345	y2000	F	ad	Fad	0	1	0	0	0	0	34.9	44	41	NIE
JN 97030	d01346	y2000	F	ad	Fad	0	1	0	0	0	0	36.9	42	0	NIE
JN 97032	d01347	y2000	M	ad	Mad	1	0	0	0	0	0	28.7	37	0	NIE
JN 97033	d01348	y2000	M	ad	Mad	1	0	0	0	0	0	30.6	37	0	NIE
JN 97034	d01349	y2000	M	ad	Mad	1	0	0	0	0	0	32.2	37	30	NIE
JN 97036	d01350	y2000	M	ad	Mad	1	0	0	0	0	0	30.3	38	0	NIE
JN 97037	d01351	y2000	M	ad	Mad	1	0	0	0	0	0	30.4	46	0	NIE
JN 97038	d01352	y2000	F	imm	Fimm	0	0	0	0	0	1	36	41	15	NIE
JN 97040	d01353	y2000	F	ad	Fad	0	1	0	0	0	0	36.2	44	15	NIE
JN 97044	d01354	y2000	F	imm	Fimm	0	0	0	0	0	1	37.1	45	15	NIE
JN 97046	d01355	y2000	F	imm	Fimm	0	0	0	0	0	1	36	41	10	NIE
JN 97050	d01356	y2000	M	imm	Mimm	0	0	0	0	1	0	31.2	40	29	NIE
JN 97051	d01357	y2000	F	ad	Fad	0	1	0	0	0	0	34.3	43	15	NIE
JN 97053	d01358	y2000	M	ad	Mad	1	0	0	0	0	0	30.6	41	10	NIE
JN 97056	d01359	y2000	M	ad	Mad	1	0	0	0	0	0	31.5	36	0	NIE
JN 97057	d01360	y2000	F	ad	Fad	0	1	0	0	0	0	35	44	0	NIE
JN 97058	d01361	y2000	F	ad	Fad	0	1	0	0	0	0	36.6	45	0	NIE
JN 97062	d01362	y2000	F	imm	Fimm	0	0	0	0	0	1	38.8	42	20	NIE
JN 97064	d01363	y2000	M	ad	Mad	1	0	0	0	0	0	31.2	41	5	NIE
JN 97066	d01364	y2000	F	juv	Fjuv	0	0	0	1	0	0	35.8	41	NA	NIE
JN 97071	d01365	y2000	M	ad	Mad	1	0	0	0	0	0	28.2	39	0	NIE
JN 97072	d01366	y2000	M	imm	Mimm	0	0	0	0	1	0	32.5	43	0	NIE
JN 97074	d01367	y2000	M	ad	Mad	1	0	0	0	0	0	31.6	36	0	NIE
JN 97076	d01368	y2000	F	ad	Fad	0	1	0	0	0	0	35	45	0	NIE
JN 97077	d01369	y2000	M	ad	Mad	1	0	0	0	0	0	28.6	39	15	NIE
JN 97079	d01370	y2000	M	imm	Mimm	0	0	0	0	1	0	31.8	40	18	NIE
JN 97080	d01371	y2000	M	ad	Mad	1	0	0	0	0	0	29.8	39	0	NIE
JN 97082	d01372	y2000	M	ad	Mad	1	0	0	0	0	0	29.8	37	0	NIE
JN 97086	d01373	y2000	M	ad	Mad	1	0	0	0	0	0	32.7	40	15	NIE
JN 97087	d01374	y2000	M	ad	Mad	1	0	0	0	0	0	31.7	44	0	NIE
JN 97088	d01375	y2000	M	ad	Mad	1	0	0	0	0	0	32.8	39	19	NIE
JN 97092	d01376	y2000	F	ad	Fad	0	1	0	0	0	0	36.8	44	35	NIE
JN 97095	d01377	y2000	F	ad	Fad	0	1	0	0	0	0	34.6	41	4	NIE
JN 97096	d01378	y2000	M	imm	Mimm	0	0	0	0	1	0	30.7	42	30	NIE
JN 97097	d01379	y2000	M	juv	Mjuv	0	0	1	0	0	0	29.4	36	NA	NIE
JN 97102	d01380	y2000	F	ad	Fad	0	1	0	0	0	0	33.9	44	39	TAK
JN 97105	d01381	y2000	M	imm	Mimm	0	0	0	0	1	0	32.8	39	25	NIE
JN 97108	d01382	y2000	M	imm	Mimm	0	0	0	0	1	0	31	37	4	NIE
JN 97125	d01383	y2000	M	imm	Mimm	0	0	0	0	1	0	31	40	26	NIE
JN 97126	d01384	y2000	M	ad	Mad	1	0	0	0	0	0	29.5	44	0	NIE
JN 97127	d01385	y2000	M	juv	Mjuv	0	0	1	0	0	0	31	38	NA	NIE
JN 97129	d01386	y2000	M	imm	Mimm	0	0	0	0	1	0	33.2	40	29	NIE
JN 97131	d01387	y2000	M	imm	Mimm	0	0	0	0	1	0	31.8	40	29	TAK
JN 97132	d01388	y2000	F	ad	Fad	0	1	0	0	0	0	33.9	44	28	NIE
JN 97135	d01389	y2000	M	ad	Mad	1	0	0	0	0	0	32.6	41	10	NIE
JN 97137	d01390	y2000	M	ad	Mad	1	0	0	0	0	0	31.5	44	0	NIE
JN 97138	d01391	y2000	M	imm	Mimm	0	0	0	0	1	0	29.3	41	20	NIE
JN 97140	d01392	y2000	M	imm	Mimm	0	0	0	0	1	0	31.7	37	9	NIE
JN 97141	d01393	y2000	M	imm	Mimm	0	0	0	0	1	0	32.2	37	0	NIE
JN 97142	d01394	y2000	M	juv	Mjuv	0	0	1	0	0	0	30.2	37	NA	NIE
JN 97144	d01395	y2000	M	juv	Mjuv	0	0	1	0	0	0	31.8	48	NA	NIE
JN 97146	d01396	y2000	M	ad	Mad	1	0	0	0	0	0	35.9	40	0	NIE
JN 97147	d01397	y2000	M	imm	Mimm	0	0	0	0	1	0	29.2	38	0	NIE
JN 97148	d01398	y2000	M	imm	Mimm	0	0	0	0	1	0	29.7	42	11	NIE
JN 97150	d01399	y2000	M	ad	Mad	1	0	0	0	0	0	30.5	38	15	NIE
JN 97152	d01400	y2000	M	juv	Mjuv	0	0	1	0	0	0	31	40	NA	NIE
JN 97155	d01401	y2000	M	juv	Mjuv	0	0	1	0	0	0	30.7	40	NA	NIE
JN 97157	d01402	y2000	M	imm	Mimm	0	0	0	0	1	0	32.1	39	19	NIE
JN 97158	d01403	y2000	M	juv	Mjuv	0	0	1	0	0	0	30.4	35	NA	NIE
JN 97161	d01404	y2000	M	ad	Mad	1	0	0	0	0	0	30.8	42	0	NIE
JN 97162	d01405	y2000	M	imm	Mimm	0	0	0	0	1	0	31.4	43	NA	NIE
JN 97164	d01406	y2000	M	ad	Mad	1	0	0	0	0	0	35.5	38	29	NIE
JN 97170	d01407	y2000	M	ad	Mad	1	0	0	0	0	0	30.3	39	0	NIE
JN 97183	d01408	y2000	M	imm	Mimm	0	0	0	0	1	0	32.5	41	19	NIE
JN 97185	d01409	y2000	M	imm	Mimm	0	0	0	0	1	0	31.7	50	28	NIE
JN 97189	d01410	y2000	M	ad	Mad	1	0	0	0	0	0	30.4	39	0	NIE
JN 97192	d01411	y2000	M	imm	Mimm	0	0	0	0	1	0	33.6	42	23	NIE
JN 97193	d01412	y2000	M	imm	Mimm	0	0	0	0	1	0	32.1	38	14	NIE
JN 97195	d01413	y2000	F	ad	Fad	0	1	0	0	0	0	35.8	46	0	NIE
JN 97196	d01414	y2000	F	imm	Fimm	0	0	0	0	0	1	36	40	24	TAK
JN 97197	d01415	y2000	M	ad	Mad	1	0	0	0	0	0	33.5	42	24	NIE
JN 97198	d01416	y2000	M	juv	Mjuv	0	0	1	0	0	0	31.8	40	NA	NIE
JN 97214	d01417	y2000	M	imm	Mimm	0	0	0	0	1	0	29.6	38	30	TAK
JN 97215	d01418	y2000	M	juv	Mjuv	0	0	1	0	0	0	32	43	NA	NIE
JN 97218	d01419	y2000	M	imm	Mimm	0	0	0	0	1	0	30.3	40	19	NIE
JN 97219	d01420	y2000	F	imm	Fimm	0	0	0	0	0	1	37.7	46	29	NIE
JN 97imm0	d01421	y2000	M	juv	Mjuv	0	0	1	0	0	0	31.5	35	NA	NIE
JN 97imm2	d01422	y2000	M	ad	Mad	1	0	0	0	0	0	33.2	40	0	NIE
JN 97imm5	d01423	y2000	M	ad	Mad	1	0	0	0	0	0	30.7	48	15	NIE
JN 97imm6	d01424	y2000	M	ad	Mad	1	0	0	0	0	0	32.3	37	5	NIE
JN 97imm9	d01425	y2000	M	juv	Mjuv	0	0	1	0	0	0	30.2	38	NA	NIE
JN 97230	d01426	y2000	M	juv	Mjuv	0	0	1	0	0	0	30.1	36	NA	NIE
JN 97233	d01427	y2000	M	imm	Mimm	0	0	0	0	1	0	32	45	29	NIE
JN 97235	d01428	y2000	M	juv	Mjuv	0	0	1	0	0	0	32.9	41	NA	NIE
JN 97236	d01429	y2000	M	ad	Mad	1	0	0	0	0	0	33	39	24	NIE
JN 97237	d01430	y2000	M	ad	Mad	1	0	0	0	0	0	31.2	41	39	TAK
JN 97244	d01431	y2000	F	ad	Fad	0	1	0	0	0	0	34.5	57	5	NIE
JN 97245	d01432	y2000	M	ad	Mad	1	0	0	0	0	0	31.6	50	19	NIE
JN 97247	d01433	y2000	M	imm	Mimm	0	0	0	0	1	0	31.4	43	0	NIE
JN 97250	d01434	y2000	M	juv	Mjuv	0	0	1	0	0	0	29	34	NA	NIE
JN 97252	d01435	y2000	M	imm	Mimm	0	0	0	0	1	0	30.3	39	24	NIE
JN 97253	d01436	y2000	M	juv	Mjuv	0	0	1	0	0	0	31.9	38	NA	NIE
JN 97254	d01437	y2000	F	imm	Fimm	0	0	0	0	0	1	36	39	10	NIE
JN 97258	d01438	y2000	M	imm	Mimm	0	0	0	0	1	0	31.7	51	0	NIE
JN 97261	d01439	y2000	M	imm	Mimm	0	0	0	0	1	0	29.8	37	15	NIE
JN 97262	d01440	y2000	M	juv	Mjuv	0	0	1	0	0	0	32.9	34	NA	NIE
JN 97263	d01441	y2000	M	ad	Mad	1	0	0	0	0	0	31.2	50	24	NIE
JN 97265	d01442	y2000	M	imm	Mimm	0	0	0	0	1	0	30.2	48	4	NIE
JN 97266	d01443	y2000	F	juv	Fjuv	0	0	0	1	0	0	37	49	NA	NIE
JN 97269	d01444	y2000	M	juv	Mjuv	0	0	1	0	0	0	32.7	51	NA	NIE
JN 97270	d01445	y2000	F	ad	Fad	0	1	0	0	0	0	37.3	52	29	NIE
JN 97271	d01446	y2000	M	ad	Mad	1	0	0	0	0	0	29.2	52	0	NIE
JN 97273	d01447	y2000	M	ad	Mad	1	0	0	0	0	0	33	38	9	NIE
JN 97274	d01448	y2000	M	imm	Mimm	0	0	0	0	1	0	32.4	47	15	NIE
JN 97278	d01449	y2000	M	ad	Mad	1	0	0	0	0	0	32.2	50	0	NIE
JN 97280	d01450	y2000	M	imm	Mimm	0	0	0	0	1	0	30.1	43	29	NIE
JN 97281	d01451	y2000	F	imm	Fimm	0	0	0	0	0	1	36.2	50	26	NIE
JN 97283	d01452	y2000	M	ad	Mad	1	0	0	0	0	0	30.4	36	1	NIE
JN 97284	d01453	y2000	M	juv	Mjuv	0	0	1	0	0	0	32.7	36	NA	NIE
JN 97290	d01454	y2000	M	imm	Mimm	0	0	0	0	1	0	31.4	41	0	NIE
JN 97291	d01455	y2000	M	juv	Mjuv	0	0	1	0	0	0	31.6	39	NA	NIE
JN 97294	d01456	y2000	F	ad	Fad	0	1	0	0	0	0	35.2	52	29	TAK
JN 97297	d01457	y2000	M	ad	Mad	1	0	0	0	0	0	30.1	38	0	NIE
JN 97298	d01458	y2000	F	ad	Fad	0	1	0	0	0	0	36.7	43	20	NIE
JN 97299	d01459	y2000	M	ad	Mad	1	0	0	0	0	0	32.1	38	19	NIE
JN 97302	d01460	y2000	F	ad	Fad	0	1	0	0	0	0	35.2	44	29	NIE
JN 97304	d01461	y2000	F	ad	Fad	0	1	0	0	0	0	37.2	41	23	NIE
JN 97310	d01462	y2000	M	ad	Mad	1	0	0	0	0	0	31.7	46	0	NIE
JN 97312	d01463	y2000	M	juv	Mjuv	0	0	1	0	0	0	30.4	39	NA	NIE
JN 97313	d01464	y2000	M	ad	Mad	1	0	0	0	0	0	29.9	37	0	NIE
JN 97315	d01465	y2000	F	ad	Fad	0	1	0	0	0	0	36.7	54	30	NIE
JN 97316	d01466	y2000	M	imm	Mimm	0	0	0	0	1	0	28.8	36	19	NIE
JN 97317	d01467	y2000	M	ad	Mad	1	0	0	0	0	0	31.2	39	18	NIE
JN 97318	d01468	y2000	M	juv	Mjuv	0	0	1	0	0	0	33	38	NA	NIE
JN 97320	d01469	y2000	F	ad	Fad	0	1	0	0	0	0	35.2	45	29	NIE
JN 97321	d01470	y2000	M	juv	Mjuv	0	0	1	0	0	0	30.2	32	NA	NIE
JN 973imm	d01471	y2000	M	ad	Mad	1	0	0	0	0	0	29.2	38	35	TAK
JN 97323	d01472	y2000	M	juv	Mjuv	0	0	1	0	0	0	30.3	37	NA	NIE
JN 97324	d01473	y2000	M	ad	Mad	1	0	0	0	0	0	32.6	38	29	NIE
JN 97325	d01474	y2000	M	ad	Mad	1	0	0	0	0	0	31.4	37	29	NIE
JN 97334	d01475	y2000	M	juv	Mjuv	0	0	1	0	0	0	32.3	37	NA	NIE
JN 97340	d01476	y2000	F	ad	Fad	0	1	0	0	0	0	35.2	46	9	NIE
JN 97341	d01477	y2000	M	juv	Mjuv	0	0	1	0	0	0	29.4	37	NA	NIE
JN 97342	d01478	y2000	M	ad	Mad	1	0	0	0	0	0	31.2	42	34	NIE
JN 97346	d01479	y2000	M	juv	Mjuv	0	0	1	0	0	0	32	37	NA	NIE
JN 97347	d01480	y2000	M	juv	Mjuv	0	0	1	0	0	0	31.4	38	NA	NIE
JN 97348	d01481	y2000	F	ad	Fad	0	1	0	0	0	0	34	49	31	NIE
JN 97353	d01482	y2000	F	juv	Fjuv	0	0	0	1	0	0	35.3	41	NA	NIE
JN 97357	d01483	y2000	F	juv	Fjuv	0	0	0	1	0	0	34.1	42	NA	NIE
JN 97358	d01484	y2000	F	juv	Fjuv	0	0	0	1	0	0	36.1	54	NA	NIE
JN 97360	d01485	y2000	M	juv	Mjuv	0	0	1	0	0	0	30.2	38	NA	NIE
JN 97362	d01486	y2000	F	imm	Fimm	0	0	0	0	0	1	37.3	49	24	NIE
JN 97365	d01487	y2000	F	ad	Fad	0	1	0	0	0	0	36.5	42	10	NIE
JN 97366	d01488	y2000	F	ad	Fad	0	1	0	0	0	0	35.7	49	4	NIE
JN 97367	d01489	y2000	M	juv	Mjuv	0	0	1	0	0	0	32.1	40	NA	NIE
JN 97368	d01490	y2000	M	imm	Mimm	0	0	0	0	1	0	30.9	41	2	NIE
JN 97369	d01491	y2000	F	juv	Fjuv	0	0	0	1	0	0	35	42	NA	NIE
JN 97371	d01492	y2000	F	juv	Fjuv	0	0	0	1	0	0	35	38	NA	NIE
JN 97373	d01493	y2000	M	juv	Mjuv	0	0	1	0	0	0	30.8	37	NA	NIE
JN 97374	d01494	y2000	M	juv	Mjuv	0	0	1	0	0	0	30.9	36	NA	NIE
JN 97376	d01495	y2000	M	juv	Mjuv	0	0	1	0	0	0	32.5	39	NA	NIE
JN 97377	d01496	y2000	M	juv	Mjuv	0	0	1	0	0	0	31.1	41	NA	NIE
JN 97378	d01497	y2000	F	juv	Fjuv	0	0	0	1	0	0	39.6	44	NA	NIE
JN 97379	d01498	y2000	F	juv	Fjuv	0	0	0	1	0	0	37.1	46	NA	NIE
JN 97380	d01499	y2000	M	juv	Mjuv	0	0	1	0	0	0	30.6	43	NA	NIE
JN 97381	d01500	y2000	M	juv	Mjuv	0	0	1	0	0	0	30.2	41	NA	NIE
JN 97382	d01501	y2000	M	juv	Mjuv	0	0	1	0	0	0	30	38	NA	NIE
JN 97383	d01502	y2000	M	juv	Mjuv	0	0	1	0	0	0	30.5	36	NA	NIE
JN 97385	d01503	y2000	M	ad	Mad	1	0	0	0	0	0	31.8	37	50	TAK
JN 97387	d01504	y2000	M	juv	Mjuv	0	0	1	0	0	0	29	35	NA	NIE
JN 97389	d01505	y2000	M	juv	Mjuv	0	0	1	0	0	0	32.1	38	NA	NIE
JN 97390	d01506	y2000	M	imm	Mimm	0	0	0	0	1	0	29.6	41	24	NIE
JN 97396	d01507	y2000	F	juv	Fjuv	0	0	0	1	0	0	36.9	42	NA	NIE
JN 97400	d01508	y2000	F	juv	Fjuv	0	0	0	1	0	0	36.3	47	NA	NIE
JN 97401	d01509	y2000	M	juv	Mjuv	0	0	1	0	0	0	32.7	40	NA	NIE
JN 97402	d01510	y2000	M	imm	Mimm	0	0	0	0	1	0	32.4	39	35	NIE
JN 97403	d01511	y2000	M	juv	Mjuv	0	0	1	0	0	0	33.9	37	NA	NIE
JN 97404	d01512	y2000	M	juv	Mjuv	0	0	1	0	0	0	32.6	41	NA	NIE
JN 97405	d01513	y2000	M	juv	Mjuv	0	0	1	0	0	0	31.6	39	NA	NIE
JN 97409	d01514	y2000	M	juv	Mjuv	0	0	1	0	0	0	31.7	39	NA	NIE
JN 97412	d01515	y2000	M	juv	Mjuv	0	0	1	0	0	0	31	44	NA	NIE
JN 97415	d01516	y2000	M	juv	Mjuv	0	0	1	0	0	0	32.9	37	NA	NIE
JN 97416	d01517	y2000	M	juv	Mjuv	0	0	1	0	0	0	28.3	35	NA	NIE
JN 97417	d01518	y2000	M	juv	Mjuv	0	0	1	0	0	0	34.3	42	NA	NIE
JN 97419	d01519	y2000	M	juv	Mjuv	0	0	1	0	0	0	31.4	37	NA	NIE
JN 97420	d01520	y2000	M	juv	Mjuv	0	0	1	0	0	0	31.2	42	NA	NIE
JN 974imm	d01521	y2000	M	juv	Mjuv	0	0	1	0	0	0	31.4	38	NA	NIE
JN 97425	d01522	y2000	F	imm	Fimm	0	0	0	0	0	1	37	51	34	NIE
JN 97429	d01523	y2000	F	juv	Fjuv	0	0	0	1	0	0	34.6	44	NA	NIE
JN 97430	d01524	y2000	F	imm	Fimm	0	0	0	0	0	1	36.6	42	29	NIE
JN 97436	d01525	y2000	F	juv	Fjuv	0	0	0	1	0	0	34.8	44	NA	NIE
JN 97437	d01526	y2000	M	juv	Mjuv	0	0	1	0	0	0	29.8	38	NA	NIE
JN 97439	d01527	y2000	M	imm	Mimm	0	0	0	0	1	0	31.9	45	29	NIE
JN 97440	d01528	y2000	M	juv	Mjuv	0	0	1	0	0	0	31.2	35	NA	NIE
JN 97442	d01529	y2000	M	imm	Mimm	0	0	0	0	1	0	31.3	40	10	NIE
JN 97444	d01530	y2000	M	ad	Mad	1	0	0	0	0	0	31.5	37	9	NIE
JN 97445	d01531	y2000	M	juv	Mjuv	0	0	1	0	0	0	30.8	34	NA	NIE
JN 97447	d01532	y2000	F	juv	Fjuv	0	0	0	1	0	0	38.6	43	NA	NIE
JN 97448	d01533	y2000	F	juv	Fjuv	0	0	0	1	0	0	35.1	40	NA	NIE
JN 97450	d01534	y2000	F	juv	Fjuv	0	0	0	1	0	0	34.9	47	NA	NIE
JN 97457	d01535	y2000	M	juv	Mjuv	0	0	1	0	0	0	30	36	NA	NIE
JN 97458	d01536	y2000	M	juv	Mjuv	0	0	1	0	0	0	33.2	34	NA	NIE
JN 97459	d01537	y2000	F	juv	Fjuv	0	0	0	1	0	0	35.6	38	NA	NIE
JN 97460	d01538	y2000	M	juv	Mjuv	0	0	1	0	0	0	32	36	NA	NIE
JN 97461	d01539	y2000	M	juv	Mjuv	0	0	1	0	0	0	31.9	38	NA	NIE
JN 97463	d01540	y2000	F	juv	Fjuv	0	0	0	1	0	0	34	40	NA	NIE
JN 97464	d01541	y2000	M	juv	Mjuv	0	0	1	0	0	0	32.3	40	NA	NIE
JN 97465	d01542	y2000	M	juv	Mjuv	0	0	1	0	0	0	32.1	38	NA	NIE
JN 97471	d01543	y2000	M	juv	Mjuv	0	0	1	0	0	0	31.8	38	NA	NIE
JN 97477	d01544	y2000	M	juv	Mjuv	0	0	1	0	0	0	32.4	36	NA	NIE
JN 97479	d01545	y2000	F	juv	Fjuv	0	0	0	1	0	0	36.2	40	NA	NIE
JN 97480	d01546	y2000	F	juv	Fjuv	0	0	0	1	0	0	35.8	42	NA	NIE
JN 975juv	d01547	y2000	M	ad	Mad	1	0	0	0	0	0	28.4	37	0	NIE
JN 97512	d01548	y2000	F	juv	Fjuv	0	0	0	1	0	0	35.6	42	NA	NIE
JN 97513	d01549	y2000	M	juv	Mjuv	0	0	1	0	0	0	31.3	46	NA	NIE
JN 97514	d01550	y2000	M	imm	Mimm	0	0	0	0	1	0	32.8	40	49	NIE
JN 97531	d01551	y2000	M	juv	Mjuv	0	0	1	0	0	0	31.5	37	NA	NIE
JN 97532	d01552	y2000	M	juv	Mjuv	0	0	1	0	0	0	30.1	41	NA	NIE
JN 97534	d01553	y2000	M	juv	Mjuv	0	0	1	0	0	0	30.3	40	NA	NIE
JN 97535	d01554	y2000	M	juv	Mjuv	0	0	1	0	0	0	31.7	37	NA	NIE
JN 97536	d01555	y2000	F	ad	Fad	0	1	0	0	0	0	35	41	50	TAK
JN 97537	d01556	y2000	F	juv	Fjuv	0	0	0	1	0	0	34.4	40	NA	NIE
JN 97540	d01557	y2000	F	juv	Fjuv	0	0	0	1	0	0	36	44	NA	NIE
JN 97541	d01558	y2000	M	juv	Mjuv	0	0	1	0	0	0	29	42	NA	NIE
JN 97542	d01559	y2000	M	juv	Mjuv	0	0	1	0	0	0	30.2	45	NA	NIE
JN 97544	d01560	y2000	M	juv	Mjuv	0	0	1	0	0	0	31.9	38	NA	NIE
JN 97545	d01561	y2000	M	juv	Mjuv	0	0	1	0	0	0	30	33	NA	NIE
JN 97550	d01562	y2000	M	juv	Mjuv	0	0	1	0	0	0	29.5	36	NA	NIE
JN 97551	d01563	y2000	M	juv	Mjuv	0	0	1	0	0	0	32.7	36	NA	NIE
JN 97554	d01564	y2000	M	juv	Mjuv	0	0	1	0	0	0	30.9	37	NA	NIE
JN 97556	d01565	y2000	M	juv	Mjuv	0	0	1	0	0	0	30.5	47	NA	NIE
JN 97558	d01566	y2000	F	juv	Fjuv	0	0	0	1	0	0	36.9	45	NA	NIE
JN 97560	d01567	y2000	M	juv	Mjuv	0	0	1	0	0	0	30.2	39	NA	NIE
JN 97561	d01568	y2000	M	ad	Mad	1	0	0	0	0	0	32.1	41	19	NIE
JN 97563	d01569	y2000	M	juv	Mjuv	0	0	1	0	0	0	31.8	38	NA	NIE
JN 97564	d01570	y2000	M	juv	Mjuv	0	0	1	0	0	0	32.1	34	NA	NIE
JN 97565	d01571	y2000	F	juv	Fjuv	0	0	0	1	0	0	36.1	40	NA	NIE
JN 97566	d01572	y2000	M	juv	Mjuv	0	0	1	0	0	0	33.2	36	NA	NIE
JN 97567	d01573	y2000	F	juv	Fjuv	0	0	0	1	0	0	35	38	NA	NIE
JN 97576	d01574	y2000	M	juv	Mjuv	0	0	1	0	0	0	30.2	33	NA	NIE
JN 97577	d01575	y2000	M	juv	Mjuv	0	0	1	0	0	0	31.1	34	NA	NIE
JN 97581	d01576	y2000	M	juv	Mjuv	0	0	1	0	0	0	30.6	38	NA	NIE
JN 97582	d01577	y2000	M	juv	Mjuv	0	0	1	0	0	0	31.2	39	NA	NIE
JN 97583	d01578	y2000	F	juv	Fjuv	0	0	0	1	0	0	39.6	45	NA	NIE
JN 97586	d01579	y2000	M	ad	Mad	1	0	0	0	0	0	30.1	47	40	TAK
JN 97587	d01580	y2000	M	juv	Mjuv	0	0	1	0	0	0	31.3	36	NA	NIE
JN 97588	d01581	y2000	M	juv	Mjuv	0	0	1	0	0	0	31.1	41	NA	NIE
JN 97589	d01582	y2000	M	juv	Mjuv	0	0	1	0	0	0	33.3	44	NA	NIE
JN 97590	d01583	y2000	M	juv	Mjuv	0	0	1	0	0	0	29.7	41	NA	NIE
JN 97593	d01584	y2000	M	juv	Mjuv	0	0	1	0	0	0	32	43	NA	NIE
JN 97596	d01585	y2000	M	ad	Mad	1	0	0	0	0	0	30	47	0	NIE
JN 97597	d01586	y2000	F	imm	Fimm	0	0	0	0	0	1	34.9	44	NA	NIE
JN 97598	d01587	y2000	M	juv	Mjuv	0	0	1	0	0	0	30.8	37	NA	NIE
JN 97599	d01588	y2000	M	juv	Mjuv	0	0	1	0	0	0	30.7	36	NA	NIE
JN 97606	d01589	y2000	M	ad	Mad	1	0	0	0	0	0	33.4	47	0	NIE
JN 97607	d01590	y2000	M	ad	Mad	1	0	0	0	0	0	30.5	40	39	TAK
JN 97608	d01591	y2000	F	juv	Fjuv	0	0	0	1	0	0	35.1	40	NA	NIE
JN 97625	d01592	y2000	M	juv	Mjuv	0	0	1	0	0	0	28.9	36	NA	NIE
JN 97626	d01593	y2000	M	juv	Mjuv	0	0	1	0	0	0	29.1	36	NA	NIE
JN 97630	d01594	y2000	M	juv	Mjuv	0	0	1	0	0	0	32	38	NA	NIE
JN 97637	d01595	y2000	M	juv	Mjuv	0	0	1	0	0	0	29.4	35	20	NIE
JN 97638	d01596	y2000	M	juv	Mjuv	0	0	1	0	0	0	31.7	38	NA	NIE
JN 97641	d01597	y2000	M	juv	Mjuv	0	0	1	0	0	0	29	37	NA	NIE
JN 97643	d01598	y2000	F	ad	Fad	0	1	0	0	0	0	38.7	43	50	TAK
JN 97645	d01599	y2000	F	imm	Fimm	0	0	0	0	0	1	35.8	46	30	NIE
JN 97646	d01600	y2000	M	ad	Mad	1	0	0	0	0	0	29.6	41	19	NIE
JN 97650	d01601	y2000	M	juv	Mjuv	0	0	1	0	0	0	32.7	45	NA	NIE
JN 97656	d01602	y2000	M	ad	Mad	1	0	0	0	0	0	31	38	50	TAK
JN 97657	d01603	y2000	F	juv	Fjuv	0	0	0	1	0	0	35.4	47	NA	NIE
JN 97658	d01604	y2000	M	ad	Mad	1	0	0	0	0	0	32.4	42	50	NIE
JN 97659	d01605	y2000	M	juv	Mjuv	0	0	1	0	0	0	30.6	39	NA	NIE
JN 97660	d01606	y2000	M	ad	Mad	1	0	0	0	0	0	30.1	43	30	NIE
JN 97663	d01607	y2000	F	juv	Fjuv	0	0	0	1	0	0	35	50	NA	NIE
JN 97672	d01608	y2000	M	imm	Mimm	0	0	0	0	1	0	32	43	31	NIE
JN 97673	d01609	y2000	M	juv	Mjuv	0	0	1	0	0	0	32.1	35	NA	NIE
JN 97675	d01610	y2000	F	imm	Fimm	0	0	0	0	0	1	36.2	48	19	NIE
JN 97677	d01611	y2000	M	juv	Mjuv	0	0	1	0	0	0	30	38	NA	NIE
JN 97679	d01612	y2000	F	juv	Fjuv	0	0	0	1	0	0	36.9	44	NA	NIE
JN 97680	d01613	y2000	M	juv	Mjuv	0	0	1	0	0	0	31.3	38	NA	NIE
JN 97681	d01614	y2000	M	juv	Mjuv	0	0	1	0	0	0	34	38	NA	NIE
JN 97682	d01615	y2000	M	juv	Mjuv	0	0	1	0	0	0	33.2	41	NA	NIE
JN 97683	d01616	y2000	M	juv	Mjuv	0	0	1	0	0	0	31	37	NA	NIE
JN 97684	d01617	y2000	F	juv	Fjuv	0	0	0	1	0	0	34.3	42	NA	NIE
JN 97685	d01618	y2000	F	juv	Fjuv	0	0	0	1	0	0	35.2	46	NA	NIE
JN 97686	d01619	y2000	F	juv	Fjuv	0	0	0	1	0	0	35	43	NA	NIE
JN 97687	d01620	y2000	M	juv	Mjuv	0	0	1	0	0	0	31.7	41	NA	NIE
JN 97689	d01621	y2000	M	ad	Mad	1	0	0	0	0	0	29.2	39	50	TAK
JN 97690	d01622	y2000	F	ad	Fad	0	1	0	0	0	0	36.3	42	50	TAK
JN 97691	d01623	y2000	F	ad	Fad	0	1	0	0	0	0	39	43	50	TAK
JN 97692	d01624	y2000	F	juv	Fjuv	0	0	0	1	0	0	36.7	39	NA	NIE
JN 97693	d01625	y2000	M	juv	Mjuv	0	0	1	0	0	0	32.5	43	NA	NIE
JN 97695	d01626	y2000	F	ad	Fad	0	1	0	0	0	0	37.4	42	50	NIE
JN 97696	d01627	y2000	F	juv	Fjuv	0	0	0	1	0	0	36.7	43	NA	NIE
JN 97698	d01628	y2000	M	juv	Mjuv	0	0	1	0	0	0	30.1	39	NA	NIE
JN 97699	d01629	y2000	M	juv	Mjuv	0	0	1	0	0	0	32	38	NA	NIE
JN 97701	d01630	y2000	M	juv	Mjuv	0	0	1	0	0	0	33.1	38	NA	NIE
JN 97702	d01631	y2000	F	juv	Fjuv	0	0	0	1	0	0	35.5	41	NA	NIE
JN 97703	d01632	y2000	M	juv	Mjuv	0	0	1	0	0	0	33.2	39	NA	NIE
JN 97704	d01633	y2000	M	ad	Mad	1	0	0	0	0	0	31	39	35	NIE
JN 97705	d01634	y2000	F	juv	Fjuv	0	0	0	1	0	0	35.7	44	NA	NIE
JN 97707	d01635	y2000	F	juv	Fjuv	0	0	0	1	0	0	35.8	41	NA	NIE
JN 97709	d01636	y2000	M	juv	Mjuv	0	0	1	0	0	0	31.6	43	NA	NIE
JN 97710	d01637	y2000	M	juv	Mjuv	0	0	1	0	0	0	29.5	38	NA	NIE
JN 977juv	d01638	y2000	M	juv	Mjuv	0	0	1	0	0	0	29.5	38	NA	NIE
JN 97712	d01639	y2000	M	juv	Mjuv	0	0	1	0	0	0	31.5	45	NA	NIE
JN 97718	d01640	y2000	M	juv	Mjuv	0	0	1	0	0	0	31.7	37	NA	NIE
JN 97719	d01641	y2000	F	ad	Fad	0	1	0	0	0	0	35.9	44	50	TAK
JN 97720	d01642	y2000	M	juv	Mjuv	0	0	1	0	0	0	30	37	NA	NIE
JN 97723	d01643	y2000	M	juv	Mjuv	0	0	1	0	0	0	32.4	42	NA	NIE
JN 97724	d01644	y2000	M	juv	Mjuv	0	0	1	0	0	0	30.3	40	NA	NIE
JN 97726	d01645	y2000	M	juv	Mjuv	0	0	1	0	0	0	33.2	39	NA	NIE
JN 97732	d01646	y2000	M	juv	Mjuv	0	0	1	0	0	0	31.4	43	NA	NIE
JN 97733	d01647	y2000	M	juv	Mjuv	0	0	1	0	0	0	30.5	38	NA	NIE
JN 97735	d01648	y2000	M	juv	Mjuv	0	0	1	0	0	0	29.2	44	NA	NIE
JN 97737	d01649	y2000	F	ad	Fad	0	1	0	0	0	0	36	42	NA	NIE
JN 97740	d01650	y2000	F	juv	Fjuv	0	0	0	1	0	0	37.9	42	NA	NIE
JN 97741	d01651	y2000	M	juv	Mjuv	0	0	1	0	0	0	29.9	42	NA	NIE
JN 97745	d01652	y2000	F	juv	Fjuv	0	0	0	1	0	0	36.2	40	NA	NIE
JN 97747	d01653	y2000	F	juv	Fjuv	0	0	0	1	0	0	36	45	NA	NIE
JN 97751	d01654	y2000	M	ad	Mad	1	0	0	0	0	0	30.4	42	50	NIE
JN 97752	d01655	y2000	M	juv	Mjuv	0	0	1	0	0	0	31	38	NA	NIE
JN 97757	d01656	y2000	M	juv	Mjuv	0	0	1	0	0	0	30.8	40	NA	NIE
JN 97759	d01657	y2000	F	juv	Fjuv	0	0	0	1	0	0	37	45	NA	NIE
JN 97762	d01658	y2000	F	juv	Fjuv	0	0	0	1	0	0	34.6	51	NA	NIE
JN 97763	d01659	y2000	M	juv	Mjuv	0	0	1	0	0	0	31.2	36	NA	NIE
JN 97764	d01660	y2000	M	juv	Mjuv	0	0	1	0	0	0	31.5	47	NA	NIE
JN 97765	d01661	y2000	F	juv	Fjuv	0	0	0	1	0	0	37.4	41	NA	NIE
JN 97766	d01662	y2000	M	juv	Mjuv	0	0	1	0	0	0	29.6	37	NA	NIE
JN 97767	d01663	y2000	M	juv	Mjuv	0	0	1	0	0	0	31.7	36	NA	NIE
JN 97768	d01664	y2000	M	juv	Mjuv	0	0	1	0	0	0	31.3	45	NA	NIE
JN 97771	d01665	y2000	M	juv	Mjuv	0	0	1	0	0	0	30.6	37	NA	NIE
JN 97773	d01666	y2000	M	juv	Mjuv	0	0	1	0	0	0	30.5	36	NA	NIE
JN 97774	d01667	y2000	M	juv	Mjuv	0	0	1	0	0	0	33.2	45	NA	NIE
JN 97775	d01668	y2000	M	juv	Mjuv	0	0	1	0	0	0	30.3	38	NA	NIE
JN 97777	d01669	y2000	F	juv	Fjuv	0	0	0	1	0	0	35	43	NA	NIE
JN 97778	d01670	y2000	M	juv	Mjuv	0	0	1	0	0	0	31.3	36	NA	NIE
JN 97783	d01671	y2000	F	juv	Fjuv	0	0	0	1	0	0	38.3	41	NA	NIE
JN 97785	d01672	y2000	M	juv	Mjuv	0	0	1	0	0	0	30.5	39	NA	NIE
JN 97786	d01673	y2000	M	juv	Mjuv	0	0	1	0	0	0	32	41	NA	NIE
JN 97787	d01674	y2000	M	juv	Mjuv	0	0	1	0	0	0	29.6	36	NA	NIE
JN 97791	d01675	y2000	F	juv	Fjuv	0	0	0	1	0	0	34.8	40	NA	NIE
JN 97795	d01676	y2000	M	juv	Mjuv	0	0	1	0	0	0	31.1	41	NA	NIE
JN 97798	d01677	y2000	F	juv	Fjuv	0	0	0	1	0	0	35.9	46	NA	NIE
JN 97799	d01678	y2000	M	juv	Mjuv	0	0	1	0	0	0	30.1	36	NA	NIE
JN 97800	d01679	y2000	M	juv	Mjuv	0	0	1	0	0	0	32.1	41	NA	NIE
JN 97801	d01680	y2000	F	ad	Fad	0	1	0	0	0	0	35	47	50	TAK
JN 97802	d01681	y2000	M	ad	Mad	1	0	0	0	0	0	29.8	40	50	TAK
JN 97803	d01682	y2000	M	ad	Mad	1	0	0	0	0	0	31	46	0	NIE
JN 97804	d01683	y2000	F	ad	Fad	0	1	0	0	0	0	37.3	44	50	NIE
JN 97806	d01684	y2000	M	juv	Mjuv	0	0	1	0	0	0	31.7	39	NA	NIE
JN 97807	d01685	y2000	M	ad	Mad	1	0	0	0	0	0	30.3	41	12	NIE
JN 97808	d01686	y2000	M	juv	Mjuv	0	0	1	0	0	0	29.5	38	NA	NIE
JN 97809	d01687	y2000	M	juv	Mjuv	0	0	1	0	0	0	32.7	37	NA	NIE
JN 97810	d01688	y2000	M	juv	Mjuv	0	0	1	0	0	0	31.7	40	NA	NIE
JN 97818	d01689	y2000	M	juv	Mjuv	0	0	1	0	0	0	31.7	42	NA	NIE
JN 97820	d01690	y2000	F	juv	Fjuv	0	0	0	1	0	0	36.8	40	NA	NIE
JN 97821	d01691	y2000	M	juv	Mjuv	0	0	1	0	0	0	30.3	43	NA	NIE
JN 97824	d01692	y2000	M	juv	Mjuv	0	0	1	0	0	0	31.7	43	NA	NIE
JN 97827	d01693	y2000	M	juv	Mjuv	0	0	1	0	0	0	28.8	33	NA	NIE
JN 97832	d01694	y2000	M	juv	Mjuv	0	0	1	0	0	0	32.2	40	NA	NIE
JN 97834	d01695	y2000	M	juv	Mjuv	0	0	1	0	0	0	31.3	39	NA	NIE
JN 97835	d01696	y2000	M	juv	Mjuv	0	0	1	0	0	0	31.2	37	NA	NIE
JN 97836	d01697	y2000	F	ad	Fad	0	1	0	0	0	0	33.8	47	50	TAK
JN 97837	d01698	y2000	F	ad	Fad	0	1	0	0	0	0	36.4	41	50	TAK
JN 97841	d01699	y2000	F	juv	Fjuv	0	0	0	1	0	0	35	40	NA	NIE
JN 97842	d01700	y2000	M	juv	Mjuv	0	0	1	0	0	0	29.3	41	NA	NIE
JN 97843	d01701	y2000	M	juv	Mjuv	0	0	1	0	0	0	30.1	40	NA	NIE
JN 97845	d01702	y2000	M	ad	Mad	1	0	0	0	0	0	32.5	43	50	NIE
JN 97848	d01703	y2000	M	juv	Mjuv	0	0	1	0	0	0	31.7	40	NA	NIE
JN 97851	d01704	y2000	M	juv	Mjuv	0	0	1	0	0	0	33.2	40	NA	NIE
JN 97853	d01705	y2000	M	juv	Mjuv	0	0	1	0	0	0	32.8	40	NA	NIE
JN 97854	d01706	y2000	M	juv	Mjuv	0	0	1	0	0	0	30.5	39	NA	NIE
JN 97855	d01707	y2000	M	juv	Mjuv	0	0	1	0	0	0	31.4	42	NA	NIE
JN 97856	d01708	y2000	M	juv	Mjuv	0	0	1	0	0	0	31.6	42	NA	NIE
JN 97857	d01709	y2000	F	juv	Fjuv	0	0	0	1	0	0	35.2	43	NA	NIE
JN 97859	d01710	y2000	M	juv	Mjuv	0	0	1	0	0	0	30.9	37	NA	NIE
JN 97860	d01711	y2000	M	juv	Mjuv	0	0	1	0	0	0	31.4	37	NA	NIE
JN 97861	d01712	y2000	M	juv	Mjuv	0	0	1	0	0	0	28.3	40	NA	NIE
JN 97862	d01713	y2000	F	imm	Fimm	0	0	0	0	0	1	36	43	50	TAK
JN 97864	d01714	y2000	M	juv	Mjuv	0	0	1	0	0	0	30	41	NA	NIE
JN 97865	d01715	y2000	F	juv	Fjuv	0	0	0	1	0	0	37.7	46	NA	NIE
JN 97867	d01716	y2000	M	ad	Mad	1	0	0	0	0	0	33.3	39	50	TAK
JN 97869	d01717	y2000	M	juv	Mjuv	0	0	1	0	0	0	31.5	39	NA	NIE
JN 97871	d01718	y2000	F	juv	Fjuv	0	0	0	1	0	0	32.8	48	NA	NIE
JN 97872	d01719	y2000	F	ad	Fad	0	1	0	0	0	0	34.7	41	50	NIE
JN 97875	d01720	y2000	M	ad	Mad	1	0	0	0	0	0	31.1	38	50	TAK
JN 97876	d01721	y2000	F	juv	Fjuv	0	0	0	1	0	0	37.5	41	NA	NIE
JN 97877	d01722	y2000	F	juv	Fjuv	0	0	0	1	0	0	34.1	39	NA	NIE
JN 97878	d01723	y2000	M	juv	Mjuv	0	0	1	0	0	0	30.7	37	NA	NIE
JN 97879	d01724	y2000	F	juv	Fjuv	0	0	0	1	0	0	37.5	40	NA	NIE
JN 97880	d01725	y2000	F	juv	Fjuv	0	0	0	1	0	0	35.3	41	NA	NIE
JN 97881	d01726	y2000	F	juv	Fjuv	0	0	0	1	0	0	35.3	43	NA	NIE
JN 97884	d01727	y2000	M	ad	Mad	1	0	0	0	0	0	31	39	NA	NIE
JN 97885	d01728	y2000	M	ad	Mad	1	0	0	0	0	0	31.5	37	50	TAK
JN 97887	d01729	y2000	M	juv	Mjuv	0	0	1	0	0	0	30.6	41	NA	NIE
JN 97888	d01730	y2000	M	juv	Mjuv	0	0	1	0	0	0	32.4	38	NA	NIE
JN 97890	d01731	y2000	M	juv	Mjuv	0	0	1	0	0	0	31.7	37	NA	NIE
JN 97896	d01732	y2000	F	juv	Fjuv	0	0	0	1	0	0	35.9	42	NA	NIE
JN 97897	d01733	y2000	F	juv	Fjuv	0	0	0	1	0	0	36	40	NA	NIE
JN 97899	d01734	y2000	M	juv	Mjuv	0	0	1	0	0	0	33.3	34	NA	NIE
JN 97900	d01735	y2000	M	ad	Mad	1	0	0	0	0	0	29.8	39	50	TAK
JN 97903	d01736	y2000	M	juv	Mjuv	0	0	1	0	0	0	31.7	32	NA	NIE
JN 97905	d01737	y2000	M	juv	Mjuv	0	0	1	0	0	0	31.6	38	NA	NIE
JN 979juv	d01738	y2000	M	ad	Mad	1	0	0	0	0	0	31.3	40	50	TAK
JN 97913	d01739	y2000	M	juv	Mjuv	0	0	1	0	0	0	33.7	41	NA	NIE
JN 97916	d01740	y2000	M	juv	Mjuv	0	0	1	0	0	0	30	38	49	TAK
JN 97918	d01741	y2000	F	juv	Fjuv	0	0	0	1	0	0	34.4	41	NA	NIE
JN 97919	d01742	y2000	F	juv	Fjuv	0	0	0	1	0	0	35.9	44	NA	NIE
JN 97921	d01743	y2000	M	imm	Mimm	0	0	0	0	1	0	30.8	41	50	TAK
JN 97923	d01744	y2000	M	juv	Mjuv	0	0	1	0	0	0	32.1	40	NA	NIE
JN 97926	d01745	y2000	M	juv	Mjuv	0	0	1	0	0	0	31.3	45	NA	NIE
JN 97927	d01746	y2000	M	juv	Mjuv	0	0	1	0	0	0	28.1	34	NA	NIE
JN 97929	d01747	y2000	M	juv	Mjuv	0	0	1	0	0	0	32	37	NA	NIE
JN 97930	d01748	y2000	F	juv	Fjuv	0	0	0	1	0	0	34.7	43	NA	NIE
JN 97931	d01749	y2000	M	juv	Mjuv	0	0	1	0	0	0	32.7	45	NA	NIE
JN 97933	d01750	y2000	M	juv	Mjuv	0	0	1	0	0	0	31.2	38	NA	NIE
JN 97934	d01751	y2000	F	juv	Fjuv	0	0	0	1	0	0	36.6	42	NA	NIE
JN 97935	d01752	y2000	F	juv	Fjuv	0	0	0	1	0	0	34.9	43	NA	NIE
JN 97939	d01753	y2000	M	juv	Mjuv	0	0	1	0	0	0	30.5	36	NA	NIE
JN 97940	d01754	y2000	M	juv	Mjuv	0	0	1	0	0	0	30.7	42	NA	NIE
JN 97941	d01755	y2000	F	juv	Fjuv	0	0	0	1	0	0	35.2	41	NA	NIE
JN 97942	d01756	y2000	F	juv	Fjuv	0	0	0	1	0	0	36	39	NA	NIE
JN 97943	d01757	y2000	M	ad	Mad	1	0	0	0	0	0	30.6	38	50	NIE
JN 97944	d01758	y2000	M	juv	Mjuv	0	0	1	0	0	0	30.4	36	NA	NIE
JN 97945	d01759	y2000	M	ad	Mad	1	0	0	0	0	0	30.3	40	50	TAK
JN 97946	d01760	y2000	M	juv	Mjuv	0	0	1	0	0	0	29.6	38	NA	NIE
JN 97948	d01761	y2000	F	ad	Fad	0	1	0	0	0	0	37.4	44	50	TAK
JN 97949	d01762	y2000	M	juv	Mjuv	0	0	1	0	0	0	33.6	41	NA	NIE
JN 97950	d01763	y2000	F	juv	Fjuv	0	0	0	1	0	0	34.8	43	NA	NIE
JN 97951	d01764	y2000	M	ad	Mad	1	0	0	0	0	0	30.9	41	NA	NIE
JN 97954	d01765	y2000	M	juv	Mjuv	0	0	1	0	0	0	32.2	38	NA	NIE
JN 97955	d01766	y2000	M	juv	Mjuv	0	0	1	0	0	0	30.8	44	NA	NIE
JN 97956	d01767	y2000	M	juv	Mjuv	0	0	1	0	0	0	31.7	36	NA	NIE
JN 97957	d01768	y2000	F	juv	Fjuv	0	0	0	1	0	0	35.6	47	NA	NIE
JN 97958	d01769	y2000	F	juv	Fjuv	0	0	0	1	0	0	36.1	51	NA	NIE
JN 97959	d01770	y2000	F	juv	Fjuv	0	0	0	1	0	0	37	39	NA	NIE
JN 97961	d01771	y2000	F	juv	Fjuv	0	0	0	1	0	0	36.4	41	NA	NIE
JN 97962	d01772	y2000	M	juv	Mjuv	0	0	1	0	0	0	31.6	41	NA	NIE
JN 97963	d01773	y2000	M	juv	Mjuv	0	0	1	0	0	0	33.4	42	NA	NIE
JN 97964	d01774	y2000	M	ad	Mad	1	0	0	0	0	0	32.7	53	0	NIE
JN 97965	d01775	y2000	M	ad	Mad	1	0	0	0	0	0	30.1	36	8	NIE
JN 97967	d01776	y2000	M	juv	Mjuv	0	0	1	0	0	0	30.7	36	NA	NIE
JN 97969	d01777	y2000	F	juv	Fjuv	0	0	0	1	0	0	36.9	49	NA	NIE
JN 97970	d01778	y2000	M	juv	Mjuv	0	0	1	0	0	0	32.1	38	NA	NIE
JN 97971	d01779	y2000	M	juv	Mjuv	0	0	1	0	0	0	32.5	41	NA	NIE
JN 97972	d01780	y2000	M	juv	Mjuv	0	0	1	0	0	0	31.1	41	NA	NIE
JN 97973	d01781	y2000	F	juv	Fjuv	0	0	0	1	0	0	34.9	44	NA	NIE
JN 97974	d01782	y2000	F	juv	Fjuv	0	0	0	1	0	0	35	44	NA	NIE
JN 97975	d01783	y2000	M	juv	Mjuv	0	0	1	0	0	0	31.4	39	NA	NIE
JN 97977	d01784	y2000	M	juv	Mjuv	0	0	1	0	0	0	29.8	39	NA	NIE
JN 97978	d01785	y2000	M	juv	Mjuv	0	0	1	0	0	0	31.3	37	NA	NIE
JN 97981	d01786	y2000	M	juv	Mjuv	0	0	1	0	0	0	32.2	39	NA	NIE
JN 97982	d01787	y2000	M	juv	Mjuv	0	0	1	0	0	0	30.6	46	NA	NIE
JN 97987	d01788	y2000	M	juv	Mjuv	0	0	1	0	0	0	31.1	38	NA	NIE
JN 97988	d01789	y2000	F	ad	Fad	0	1	0	0	0	0	34.6	46	49	NIE
JN 97989	d01790	y2000	M	juv	Mjuv	0	0	1	0	0	0	31.4	39	NA	NIE
JN 97990	d01791	y2000	M	juv	Mjuv	0	0	1	0	0	0	30.2	37	NA	NIE
JN 97991	d01792	y2000	F	juv	Fjuv	0	0	0	1	0	0	34.4	49	NA	NIE
JN 97992	d01793	y2000	M	juv	Mjuv	0	0	1	0	0	0	31.4	40	NA	NIE
JN 97993	d01794	y2000	M	juv	Mjuv	0	0	1	0	0	0	29.2	36	NA	NIE
JN 97994	d01795	y2000	M	juv	Mjuv	0	0	1	0	0	0	33.6	45	NA	NIE
JN 97995	d01796	y2000	M	juv	Mjuv	0	0	1	0	0	0	30.6	37	NA	NIE
JN 97996	d01797	y2000	F	juv	Fjuv	0	0	0	1	0	0	35.5	39	NA	NIE
JN 97997	d01798	y2000	F	juv	Fjuv	0	0	0	1	0	0	37.5	45	NA	NIE
JN 97998	d01799	y2000	M	juv	Mjuv	0	0	1	0	0	0	30.8	37	NA	NIE
JN 97999	d01800	y2000	F	juv	Fjuv	0	0	0	1	0	0	37.5	42	NA	NIE
JN 98000	d01801	y2000	M	juv	Mjuv	0	0	1	0	0	0	28.6	39	NA	NIE
JN 98001	d01802	y2000	M	juv	Mjuv	0	0	1	0	0	0	32.5	39	NA	NIE
JN 98002	d01803	y2000	M	ad	Mad	1	0	0	0	0	0	33.5	43	49	NIE
JN 98003	d01804	y2000	F	juv	Fjuv	0	0	0	1	0	0	38.2	46	NA	NIE
JN 98005	d01805	y2000	F	juv	Fjuv	0	0	0	1	0	0	35.9	44	NA	NIE
JN 98006	d01806	y2000	F	juv	Fjuv	0	0	0	1	0	0	37.8	41	NA	NIE
JN 98007	d01807	y2000	F	ad	Fad	0	1	0	0	0	0	38.1	44	50	NIE
JN 98008	d01808	y2000	F	juv	Fjuv	0	0	0	1	0	0	36.1	42	NA	NIE
JN 98009	d01809	y2000	M	juv	Mjuv	0	0	1	0	0	0	31.2	43	NA	NIE
JN 98010	d01810	y2000	F	juv	Fjuv	0	0	0	1	0	0	38.1	40	NA	NIE
JN 980juv	d01811	y2000	M	juv	Mjuv	0	0	1	0	0	0	29.8	39	NA	NIE
JN 98012	d01812	y2000	F	juv	Fjuv	0	0	0	1	0	0	36	38	NA	NIE
JN 98013	d01813	y2000	F	juv	Fjuv	0	0	0	1	0	0	39.6	38	NA	NIE
JN 98016	d01814	y2000	M	juv	Mjuv	0	0	1	0	0	0	30.5	36	NA	NIE
JN 98017	d01815	y2000	F	juv	Fjuv	0	0	0	1	0	0	35.4	41	NA	NIE
JN 98019	d01816	y2000	M	juv	Mjuv	0	0	1	0	0	0	31.6	39	NA	NIE
JN 98020	d01817	y2000	M	juv	Mjuv	0	0	1	0	0	0	30.2	36	NA	NIE
JN 98021	d01818	y2000	F	juv	Fjuv	0	0	0	1	0	0	37.7	43	NA	NIE
JN 98024	d01819	y2000	F	ad	Fad	0	1	0	0	0	0	34.3	41	50	NIE
JN 98025	d01820	y2000	F	juv	Fjuv	0	0	0	1	0	0	36	44	NA	NIE
JN 98026	d01821	y2000	M	juv	Mjuv	0	0	1	0	0	0	32.5	38	NA	NIE
JN 98027	d01822	y2000	M	juv	Mjuv	0	0	1	0	0	0	32.1	42	NA	NIE
JN 98028	d01823	y2000	F	juv	Fjuv	0	0	0	1	0	0	38.9	43	NA	NIE
JN 98029	d01824	y2000	M	juv	Mjuv	0	0	1	0	0	0	33.1	38	NA	NIE
JN 98031	d01825	y2000	F	ad	Fad	0	1	0	0	0	0	35.2	41	NA	NIE
JN 98032	d01826	y2000	F	juv	Fjuv	0	0	0	1	0	0	36.2	41	NA	NIE
JN 98033	d01827	y2000	M	ad	Mad	1	0	0	0	0	0	32.9	40	50	NIE
JN 98035	d01828	y2000	F	ad	Fad	0	1	0	0	0	0	37.8	45	50	TAK
JN 98037	d01829	y2000	M	juv	Mjuv	0	0	1	0	0	0	33.2	42	44	NIE
JN 98038	d01830	y2000	M	juv	Mjuv	0	0	1	0	0	0	34.6	37	NA	NIE
JN 98039	d01831	y2000	M	juv	Mjuv	0	0	1	0	0	0	34.1	45	NA	NIE
JN 98040	d01832	y2000	M	juv	Mjuv	0	0	1	0	0	0	30.6	40	NA	NIE
JN 98042	d01833	y2000	F	juv	Fjuv	0	0	0	1	0	0	37.3	42	NA	NIE
JN 98043	d01834	y2000	M	juv	Mjuv	0	0	1	0	0	0	33	44	NA	NIE
JN 98044	d01835	y2000	F	juv	Fjuv	0	0	0	1	0	0	36.6	49	NA	NIE
JN 98046	d01836	y2000	F	juv	Fjuv	0	0	0	1	0	0	36.2	46	NA	NIE
JN 98047	d01837	y2000	F	juv	Fjuv	0	0	0	1	0	0	35.7	47	NA	NIE
JN 98048	d01838	y2000	F	ad	Fad	0	1	0	0	0	0	35.2	37	50	NIE
JN 98049	d01839	y2000	F	juv	Fjuv	0	0	0	1	0	0	34.8	40	NA	NIE
JN 98050	d01840	y2000	F	juv	Fjuv	0	0	0	1	0	0	36	40	NA	NIE
JN 98051	d01841	y2000	F	juv	Fjuv	0	0	0	1	0	0	36.5	49	NA	NIE
JN 98052	d01842	y2000	F	imm	Fimm	0	0	0	0	0	1	38	47	36	TAK
JN 98053	d01843	y2000	F	juv	Fjuv	0	0	0	1	0	0	36.4	39	NA	NIE
JN 98054	d01844	y2000	F	juv	Fjuv	0	0	0	1	0	0	35.9	39	NA	NIE
JN 98056	d01845	y2000	F	juv	Fjuv	0	0	0	1	0	0	36.9	44	NA	NIE
JN 98057	d01846	y2000	M	juv	Mjuv	0	0	1	0	0	0	32.3	36	NA	NIE
JN 98059	d01847	y2000	M	juv	Mjuv	0	0	1	0	0	0	30.4	44	NA	NIE
JN 98060	d01848	y2000	F	juv	Fjuv	0	0	0	1	0	0	33.5	40	NA	NIE
JN 98061	d01849	y2000	M	ad	Mad	1	0	0	0	0	0	32.6	46	45	TAK
JN 98062	d01850	y2000	F	ad	Fad	0	1	0	0	0	0	37.3	45	44	NIE
JN 98063	d01851	y2000	F	juv	Fjuv	0	0	0	1	0	0	38	42	NA	NIE
JN 98065	d01852	y2000	F	juv	Fjuv	0	0	0	1	0	0	36.3	44	NA	NIE
JN 98066	d01853	y2000	M	juv	Mjuv	0	0	1	0	0	0	32.3	39	NA	NIE
JN 98068	d01854	y2000	F	juv	Fjuv	0	0	0	1	0	0	35.7	44	NA	NIE
JN 98069	d01855	y2000	F	juv	Fjuv	0	0	0	1	0	0	36.3	41	NA	NIE
JN 98070	d01856	y2000	M	ad	Mad	1	0	0	0	0	0	33.1	39	50	NIE
JN 98072	d01857	y2000	F	juv	Fjuv	0	0	0	1	0	0	38.5	43	NA	NIE
JN 98073	d01858	y2000	M	juv	Mjuv	0	0	1	0	0	0	31.8	45	NA	NIE
JN 98074	d01859	y2000	M	ad	Mad	1	0	0	0	0	0	31.3	45	50	NIE
JN 98075	d01860	y2000	F	juv	Fjuv	0	0	0	1	0	0	40.8	47	NA	NIE
JN 98076	d01861	y2000	F	juv	Fjuv	0	0	0	1	0	0	38.1	47	NA	NIE
JN 98077	d01862	y2000	M	juv	Mjuv	0	0	1	0	0	0	29.3	39	NA	NIE
JN 98078	d01863	y2000	F	juv	Fjuv	0	0	0	1	0	0	35.3	42	NA	NIE
JN 98079	d01864	y2000	M	juv	Mjuv	0	0	1	0	0	0	27.1	43	NA	NIE
JN 98080	d01865	y2000	M	juv	Mjuv	0	0	1	0	0	0	30.8	36	NA	NIE
JN 98081	d01866	y2000	F	juv	Fjuv	0	0	0	1	0	0	37.8	41	NA	NIE
JN 98082	d01867	y2000	M	juv	Mjuv	0	0	1	0	0	0	31.1	36	NA	NIE
JN 98083	d01868	y2000	F	juv	Fjuv	0	0	0	1	0	0	35	44	NA	NIE
JN 98084	d01869	y2000	F	juv	Fjuv	0	0	0	1	0	0	34.7	43	NA	NIE
JN 98085	d01870	y2000	M	juv	Mjuv	0	0	1	0	0	0	31.3	37	NA	NIE
JN 98086	d01871	y2000	F	juv	Fjuv	0	0	0	1	0	0	37.1	42	NA	NIE
JN 98088	d01872	y2000	M	juv	Mjuv	0	0	1	0	0	0	32.1	38	NA	NIE
JN 98089	d01873	y2000	M	juv	Mjuv	0	0	1	0	0	0	31.5	45	NA	NIE
JN 98090	d01874	y2000	M	juv	Mjuv	0	0	1	0	0	0	31.8	39	NA	NIE
JN 98092	d01875	y2000	M	juv	Mjuv	0	0	1	0	0	0	32	40	NA	NIE
JN 98093	d01876	y2000	F	juv	Fjuv	0	0	0	1	0	0	34	50	NA	NIE
JN 98094	d01877	y2000	M	juv	Mjuv	0	0	1	0	0	0	32.2	44	NA	NIE
JN 98095	d01878	y2000	M	juv	Mjuv	0	0	1	0	0	0	33.5	50	NA	NIE
JN 98096	d01879	y2000	M	juv	Mjuv	0	0	1	0	0	0	32.5	50	NA	NIE
JN 98097	d01880	y2000	M	juv	Mjuv	0	0	1	0	0	0	31	39	NA	NIE
JN 98098	d01881	y2000	M	juv	Mjuv	0	0	1	0	0	0	30.9	41	NA	NIE
JN 98099	d01882	y2000	M	ad	Mad	1	0	0	0	0	0	33	42	50	NIE
JN 98100	d01883	y2000	M	juv	Mjuv	0	0	1	0	0	0	31.9	41	NA	NIE
JN 98101	d01884	y2000	M	juv	Mjuv	0	0	1	0	0	0	31.9	40	NA	NIE
JN 98103	d01885	y2000	M	juv	Mjuv	0	0	1	0	0	0	33.5	41	NA	NIE
JN 98104	d01886	y2000	M	juv	Mjuv	0	0	1	0	0	0	34.2	36	NA	NIE
JN 98105	d01887	y2000	F	juv	Fjuv	0	0	0	1	0	0	37.5	44	NA	NIE
JN 98107	d01888	y2000	F	juv	Fjuv	0	0	0	1	0	0	34.3	46	NA	NIE
JN 98108	d01889	y2000	F	juv	Fjuv	0	0	0	1	0	0	35	42	NA	NIE
JN 98109	d01890	y2000	F	juv	Fjuv	0	0	0	1	0	0	37.3	47	NA	NIE
JN 98juv0	d01891	y2000	M	juv	Mjuv	0	0	1	0	0	0	30.7	40	NA	NIE
JN 98juv1	d01892	y2000	M	juv	Mjuv	0	0	1	0	0	0	31.7	37	NA	NIE
JN 98juv2	d01893	y2000	M	juv	Mjuv	0	0	1	0	0	0	31.7	39	NA	NIE
JN 98juv3	d01894	y2000	F	juv	Fjuv	0	0	0	1	0	0	37.4	42	NA	NIE
JN 98juv4	d01895	y2000	M	juv	Mjuv	0	0	1	0	0	0	32.7	42	NA	NIE
JN 98juv5	d01896	y2000	M	juv	Mjuv	0	0	1	0	0	0	31.4	40	NA	NIE
JN 98juv7	d01897	y2000	M	juv	Mjuv	0	0	1	0	0	0	32.3	45	NA	NIE
JN 98juv8	d01898	y2000	M	juv	Mjuv	0	0	1	0	0	0	30.4	38	NA	NIE
JN 98120	d01899	y2000	M	juv	Mjuv	0	0	1	0	0	0	31.8	40	NA	NIE
JN 98121	d01900	y2000	M	juv	Mjuv	0	0	1	0	0	0	31.8	42	NA	NIE
JN 981imm	d01901	y2000	F	juv	Fjuv	0	0	0	1	0	0	34.6	42	NA	NIE
JN 98123	d01902	y2000	F	juv	Fjuv	0	0	0	1	0	0	35.4	43	NA	NIE
JN 98124	d01903	y2000	F	juv	Fjuv	0	0	0	1	0	0	37.4	43	NA	NIE
JN 98125	d01904	y2000	M	juv	Mjuv	0	0	1	0	0	0	30.8	38	NA	NIE
JN 98128	d01905	y2000	M	ad	Mad	1	0	0	0	0	0	33.6	42	50	NIE
JN 98130	d01906	y2000	M	juv	Mjuv	0	0	1	0	0	0	31.7	39	NA	NIE
JN 98133	d01907	y2000	F	ad	Fad	0	1	0	0	0	0	36.1	43	50	NIE
JN 98134	d01908	y2000	M	juv	Mjuv	0	0	1	0	0	0	31.8	36	NA	NIE
JN 98135	d01909	y2000	F	juv	Fjuv	0	0	0	1	0	0	35.4	40	NA	NIE
JN 98136	d01910	y2000	M	juv	Mjuv	0	0	1	0	0	0	30.6	39	NA	NIE
JN 98137	d01911	y2000	M	ad	Mad	1	0	0	0	0	0	34.8	43	50	TAK
JN 98138	d01912	y2000	M	juv	Mjuv	0	0	1	0	0	0	30.7	41	NA	NIE
JN 98139	d01913	y2000	F	juv	Fjuv	0	0	0	1	0	0	36.5	48	NA	NIE
JN 98140	d01914	y2000	F	juv	Fjuv	0	0	0	1	0	0	38	47	NA	NIE
JN 98141	d01915	y2000	M	juv	Mjuv	0	0	1	0	0	0	33.4	43	NA	NIE
JN 98142	d01916	y2000	M	juv	Mjuv	0	0	1	0	0	0	33	42	NA	NIE
JN 98143	d01917	y2000	F	juv	Fjuv	0	0	0	1	0	0	34.6	37	NA	NIE
JN 98144	d01918	y2000	M	ad	Mad	1	0	0	0	0	0	31.8	40	39	NIE
JN 98146	d01919	y2000	M	juv	Mjuv	0	0	1	0	0	0	30.5	44	NA	NIE
JN 98147	d01920	y2000	M	juv	Mjuv	0	0	1	0	0	0	30.6	51	NA	NIE
JN 98151	d01921	y2000	M	juv	Mjuv	0	0	1	0	0	0	28.5	41	NA	NIE
JN 98152	d01922	y2000	F	juv	Fjuv	0	0	0	1	0	0	35.4	50	NA	NIE
JN 98154	d01923	y2000	M	juv	Mjuv	0	0	1	0	0	0	30.9	53	NA	NIE
JN 98155	d01924	y2000	M	juv	Mjuv	0	0	1	0	0	0	30.8	45	NA	NIE
JN 98156	d01925	y2000	F	juv	Fjuv	0	0	0	1	0	0	36.8	42	NA	NIE
JN 98160	d01926	y2000	F	juv	Fjuv	0	0	0	1	0	0	34.9	38	NA	NIE
JN 98161	d01927	y2000	F	juv	Fjuv	0	0	0	1	0	0	35.6	47	NA	NIE
JN 98162	d01928	y2000	M	juv	Mjuv	0	0	1	0	0	0	30.3	43	NA	NIE
JN 98163	d01929	y2000	M	juv	Mjuv	0	0	1	0	0	0	31.3	48	NA	NIE
JN 98167	d01930	y2000	M	juv	Mjuv	0	0	1	0	0	0	31.3	37	NA	NIE
JN 98170	d01931	y2000	M	ad	Mad	1	0	0	0	0	0	31.6	45	50	TAK
JN 98172	d01932	y2000	F	juv	Fjuv	0	0	0	1	0	0	36.4	44	NA	NIE
JN 98174	d01933	y2000	F	juv	Fjuv	0	0	0	1	0	0	36.7	51	NA	NIE
JN 98175	d01934	y2000	M	juv	Mjuv	0	0	1	0	0	0	32.2	61	NA	NIE
JN 98176	d01935	y2000	M	juv	Mjuv	0	0	1	0	0	0	34.1	54	NA	NIE
JN 98177	d01936	y2000	M	juv	Mjuv	0	0	1	0	0	0	32	45	NA	NIE
JN 98178	d01937	y2000	M	juv	Mjuv	0	0	1	0	0	0	31.6	46	NA	NIE
KT 19434	d01938	y2000	M	ad	Mad	1	0	0	0	0	0	35	46	0	NIE
OA 44015	d01939	y2000	M	ad	Mad	1	0	0	0	0	0	32.7	39	0	NIE
T00juv10	d01940	y2000	M	ad	Mad	1	0	0	0	0	0	30.3	39	0	NIE
X imm472	d01941	y2000	M	ad	Mad	1	0	0	0	0	0	30.3	39	0	NIE
ZN 19929	d01942	y2000	F	ad	Fad	0	1	0	0	0	0	35.9	40	0	NIE
ZN 20647	d01943	y2000	F	ad	Fad	0	1	0	0	0	0	34.6	47	0	NIE
3420252	d01944	y1999	F	ad	Fad	0	1	0	0	0	0	35.6	39	4	NIE
81484347	d01945	y1999	M	ad	Mad	1	0	0	0	0	0	29.5	43	0	NIE
BN 02242	d01946	y1999	M	ad	Mad	1	0	0	0	0	0	30.4	42	15	NIE
H 190710	d01947	y1999	F	ad	Fad	0	1	0	0	0	0	35.9	47	0	NIE
JN 19104	d01948	y1999	M	ad	Mad	1	0	0	0	0	0	32.7	42	28	NIE
JN 34562	d01949	y1999	F	ad	Fad	0	1	0	0	0	0	36.3	43	9	NIE
JN 52748	d01950	y1999	F	ad	Fad	0	1	0	0	0	0	35.9	47	0	NIE
JN 63354	d01951	y1999	M	ad	Mad	1	0	0	0	0	0	30.7	41	0	NIE
JN 84781	d01952	y1999	M	juv	Mjuv	0	0	1	0	0	0	32.9	45	NA	NIE
JN 92282	d01953	y1999	F	ad	Fad	0	1	0	0	0	0	35.6	49	0	NIE
JN 92283	d01954	y1999	M	ad	Mad	1	0	0	0	0	0	30.8	46	1	NIE
JN 92286	d01955	y1999	F	imm	Fimm	0	0	0	0	0	1	38	48	0	NIE
JN 92288	d01956	y1999	M	juv	Mjuv	0	0	1	0	0	0	28.9	48	NA	NIE
JN 92289	d01957	y1999	F	imm	Fimm	0	0	0	0	0	1	37.4	52	0	NIE
JN 92290	d01958	y1999	F	ad	Fad	0	1	0	0	0	0	37	55	0	NIE
JN 92291	d01959	y1999	M	imm	Mimm	0	0	0	0	1	0	31.7	41	2	NIE
JN 92296	d01960	y1999	F	ad	Fad	0	1	0	0	0	0	33.2	43	0	NIE
JN 92297	d01961	y1999	M	ad	Mad	1	0	0	0	0	0	28.6	40	8	NIE
JN 92298	d01962	y1999	M	ad	Mad	1	0	0	0	0	0	32.2	41	0	NIE
JN 92299	d01963	y1999	M	imm	Mimm	0	0	0	0	1	0	31.3	42	8	NIE
JN 92306	d01964	y1999	F	ad	Fad	0	1	0	0	0	0	35.7	44	0	NIE
JN 92320	d01965	y1999	F	ad	Fad	0	1	0	0	0	0	35.2	42	1	NIE
JN 92322	d01966	y1999	F	ad	Fad	0	1	0	0	0	0	34.9	42	16	NIE
JN 92323	d01967	y1999	F	ad	Fad	0	1	0	0	0	0	36.9	46	8	NIE
JN 92324	d01968	y1999	M	ad	Mad	1	0	0	0	0	0	28.7	39	0	NIE
JN 92326	d01969	y1999	M	imm	Mimm	0	0	0	0	1	0	30.9	38	0	NIE
JN 92327	d01970	y1999	F	ad	Fad	0	1	0	0	0	0	36.4	46	13	NIE
JN 92330	d01971	y1999	F	ad	Fad	0	1	0	0	0	0	35.1	40	0	NIE
JN 92332	d01972	y1999	M	ad	Mad	1	0	0	0	0	0	30.6	42	0	NIE
JN 92333	d01973	y1999	M	ad	Mad	1	0	0	0	0	0	30.6	46	0	NIE
JN 92338	d01974	y1999	M	ad	Mad	1	0	0	0	0	0	31	38	13	NIE
JN 92339	d01975	y1999	F	ad	Fad	0	1	0	0	0	0	35.4	43	0	NIE
JN 92340	d01976	y1999	F	ad	Fad	0	1	0	0	0	0	37.3	44	0	NIE
JN 92342	d01977	y1999	F	ad	Fad	0	1	0	0	0	0	36	44	0	NIE
JN 92344	d01978	y1999	F	ad	Fad	0	1	0	0	0	0	36.7	46	0	NIE
JN 92345	d01979	y1999	F	ad	Fad	0	1	0	0	0	0	35.3	43	0	NIE
JN 92346	d01980	y1999	F	imm	Fimm	0	0	0	0	0	1	35.7	44	0	NIE
JN 92352	d01981	y1999	F	ad	Fad	0	1	0	0	0	0	35.1	53	0	NIE
JN 92353	d01982	y1999	F	ad	Fad	0	1	0	0	0	0	36.9	48	0	NIE
JN 92356	d01983	y1999	F	ad	Fad	0	1	0	0	0	0	34.9	46	0	NIE
JN 92363	d01984	y1999	M	imm	Mimm	0	0	0	0	1	0	30.6	40	0	NIE
JN 92365	d01985	y1999	M	imm	Mimm	0	0	0	0	1	0	32.7	37	0	NIE
JN 92368	d01986	y1999	F	ad	Fad	0	1	0	0	0	0	36.7	48	15	NIE
JN 92369	d01987	y1999	F	imm	Fimm	0	0	0	0	0	1	34.9	39	8	NIE
JN 92370	d01988	y1999	F	ad	Fad	0	1	0	0	0	0	35.7	49	0	NIE
JN 92371	d01989	y1999	F	ad	Fad	0	1	0	0	0	0	33.3	47	0	NIE
JN 92388	d01990	y1999	F	ad	Fad	0	1	0	0	0	0	37.7	47	12	NIE
JN 92389	d01991	y1999	M	imm	Mimm	0	0	0	0	1	0	31.6	39	0	NIE
JN 92390	d01992	y1999	F	ad	Fad	0	1	0	0	0	0	37.4	50	15	NIE
JN 92391	d01993	y1999	M	ad	Mad	1	0	0	0	0	0	30.2	40	1	NIE
JN 92402	d01994	y1999	F	imm	Fimm	0	0	0	0	0	1	35.4	56	0	NIE
JN 92404	d01995	y1999	F	ad	Fad	0	1	0	0	0	0	34.1	50	1	NIE
JN 92405	d01996	y1999	F	ad	Fad	0	1	0	0	0	0	35	42	16	NIE
JN 92407	d01997	y1999	M	ad	Mad	1	0	0	0	0	0	33.6	44	0	NIE
JN 92413	d01998	y1999	M	ad	Mad	1	0	0	0	0	0	30.2	41	0	NIE
JN 92414	d01999	y1999	F	ad	Fad	0	1	0	0	0	0	35.4	48	0	NIE
[truncated: 18,793 more rows]
